# Supplementary material for: N′-(2-Meth­oxy­benzyl­idene)aceto­hydrazide
Source: Acta Crystallogr Sect E Struct Rep Online. 2010 Sep 30;66(Pt 10):o2666. doi: 10.1107/S1600536810038092 (PMC2983360; doi:10.1107/S1600536810038092)
Supplement: Supplementary file 1 [file e-66-o2666-sup1.cif]

##############################################################################
###                                                                        ###
###        Electronic paper (Acta Crystallographica Section E)             ###
###                                                                        ###
##############################################################################
#                                                                            #
# This CIF contains the data in a paper accepted for publication in Acta     #
# Crystallographica Section E. It conforms to the requirements of Notes      #
# for Authors for Section E, and has been peer reviewed under the auspices   #
# of the IUCr Commission on Journals.                                        #
#                                                                            #
# Full details of the Crystallographic Information File format               #
# are given in the paper "The Crystallographic Information File (CIF):       #
# a New Standard Archive File for Crystallography" by S. R. Hall, F. H.      #
# Allen and I. D. Brown [Acta Cryst. (1991), A47, 655-685].                  #
#                                                                            #
# The current version of the core CIF dictionary is obtainable from          #
# ftp://ftp.iucr.org/pub/cif_core.dic. The current version number is 2.4.    #
#                                                                            #
# Software is freely available for graphical display of the structure(s) in  #
# this CIF.  For information consult the CIF home page http://www.iucr.org/  #
# cif/home.html                                                              #
#                                                                            #
# This file may be used for bona fide research purposes within the           #
# scientific community so long as proper attribution is given to the journal # 
# article from which it was obtained.                                        #
#                                                                            #
##############################################################################
                                             
data_I
_audit_creation_method     SHELXL-97
_chemical_name_systematic
;
<i>N</i>'-(2-Methoxybenzylidene)acetohydrazide
;
_chemical_name_common     ?
_chemical_formula_moiety     'C10 H12 N2 O2'
_chemical_formula_sum     'C10 H12 N2 O2'
_chemical_formula_iupac     'C10 H12 N2 O2'
_chemical_formula_weight     192.22
_symmetry_cell_setting     triclinic
_symmetry_space_group_name_H-M     'P -1'
_symmetry_space_group_name_Hall     '-P 1'
loop_
    _symmetry_equiv_pos_as_xyz
    'x, y, z'
    '-x, -y, -z'
_cell_length_a     5.3865(7)
_cell_length_b     8.4609(11)
_cell_length_c     11.3301(14)
_cell_angle_alpha     77.499(4)
_cell_angle_beta     76.516(5)
_cell_angle_gamma     89.101(5)
_cell_volume     489.90(11)
_cell_formula_units_Z     2
_cell_measurement_reflns_used     1694
_cell_measurement_theta_min     1.9
_cell_measurement_theta_max     25.0
_cell_measurement_temperature     223(2)
_exptl_crystal_description     Block
_exptl_crystal_colour     colourless
_exptl_crystal_size_max     0.19
_exptl_crystal_size_mid     0.17
_exptl_crystal_size_min     0.15
_exptl_crystal_density_diffrn     1.303
_exptl_crystal_density_meas     ?
_exptl_crystal_density_method     'not measured'
_exptl_crystal_F_000     204
_exptl_absorpt_coefficient_mu     0.093
_exptl_absorpt_correction_type     multi-scan
_exptl_absorpt_process_details     '(SADABS; Bruker, 2002)'
_exptl_absorpt_correction_T_min     0.9818
_exptl_absorpt_correction_T_max     0.9852
_exptl_special_details     ?
_diffrn_ambient_temperature     223(2)
_diffrn_radiation_type     MoK\a
_diffrn_radiation_wavelength     0.71073
_diffrn_radiation_source     'fine-focus sealed tube'
_diffrn_radiation_monochromator     graphite
_diffrn_measurement_device_type     'Bruker SMART CCD area-detector'
_diffrn_measurement_method     '\f and \w scans'
_diffrn_detector_area_resol_mean     ?
_diffrn_reflns_number     4827
_diffrn_reflns_av_R_equivalents     0.0176
_diffrn_reflns_av_sigmaI/netI     0.0211
_diffrn_reflns_theta_min     1.89
_diffrn_reflns_theta_max     25.02
_diffrn_reflns_theta_full     25.02
_diffrn_measured_fraction_theta_max     0.980
_diffrn_measured_fraction_theta_full     0.980
_diffrn_reflns_limit_h_min     -6
_diffrn_reflns_limit_h_max     6
_diffrn_reflns_limit_k_min     -10
_diffrn_reflns_limit_k_max     9
_diffrn_reflns_limit_l_min     -13
_diffrn_reflns_limit_l_max     13
_diffrn_standards_number     ?
_diffrn_standards_interval_count     ?
_diffrn_standards_interval_time     ?
_diffrn_standards_decay_%     ?
_refine_special_details
;
 Refinement of F^2^ against ALL reflections.  The weighted R-factor wR and
 goodness of fit S are based on F^2^, conventional R-factors R are based
 on F, with F set to zero for negative F^2^. The threshold expression of
 F^2^ > 2sigma(F^2^) is used only for calculating R-factors(gt) etc. and is
 not relevant to the choice of reflections for refinement.  R-factors based
 on F^2^ are statistically about twice as large as those based on F, and R-
 factors based on ALL data will be even larger.
;
_reflns_number_total     1694
_reflns_number_gt     1489
_reflns_threshold_expression     I>2sigma(I)
_refine_ls_structure_factor_coef     Fsqd
_refine_ls_matrix_type     full
_refine_ls_R_factor_all     0.0608
_refine_ls_R_factor_gt     0.0557
_refine_ls_wR_factor_gt     0.1597
_refine_ls_wR_factor_ref     0.1628
_refine_ls_goodness_of_fit_ref     1.059
_refine_ls_restrained_S_all     1.059
_refine_ls_number_reflns     1694
_refine_ls_number_parameters     128
_refine_ls_number_restraints     0
_refine_ls_hydrogen_treatment     constr
_refine_ls_weighting_scheme     calc
_refine_ls_weighting_details
         'calc w=1/[\s^2^(Fo^2^)+(0.0812P)^2^+0.2650P] where P=(Fo^2^+2Fc^2^)/3'
_atom_sites_solution_hydrogens     geom
_atom_sites_solution_primary     direct
_atom_sites_solution_secondary     difmap
_refine_ls_shift/su_max     0.000
_refine_ls_shift/su_mean     0.000
_refine_diff_density_max     0.402
_refine_diff_density_min     -0.332
_refine_ls_extinction_method     none
_refine_ls_extinction_coef     ?
loop_
    _atom_type_symbol
    _atom_type_description
    _atom_type_scat_dispersion_real
    _atom_type_scat_dispersion_imag
    _atom_type_scat_source
    'C' 'C' 0.0033 0.0016
                         'International Tables Vol C Tables 4.2.6.8 and 6.1.1.4'
    'H' 'H' 0.0000 0.0000
                         'International Tables Vol C Tables 4.2.6.8 and 6.1.1.4'
    'N' 'N' 0.0061 0.0033
                         'International Tables Vol C Tables 4.2.6.8 and 6.1.1.4'
    'O' 'O' 0.0106 0.0060
                         'International Tables Vol C Tables 4.2.6.8 and 6.1.1.4'
_computing_data_collection     'SMART (Bruker, 2002)'
_computing_cell_refinement     'SAINT (Bruker, 2002)'
_computing_data_reduction     'SAINT (Bruker, 2002)'
_computing_structure_solution     'SHELXS97 (Sheldrick, 2008)'
_computing_structure_refinement     'SHELXL97 (Sheldrick, 2008)'
_computing_molecular_graphics     'SHELXTL (Sheldrick, 2008)'
_computing_publication_material     'SHELXTL (Sheldrick, 2008)'
loop_
    _atom_site_type_symbol
    _atom_site_label
    _atom_site_fract_x
    _atom_site_fract_y
    _atom_site_fract_z
    _atom_site_U_iso_or_equiv
    _atom_site_adp_type
    _atom_site_calc_flag
    _atom_site_refinement_flags
    _atom_site_occupancy
    _atom_site_disorder_assembly
    _atom_site_disorder_group
    O O1 0.3030(3) 0.1576(2) 0.41553(14) 0.0617(5) Uani d . 1 . .
    C C10 0.6401(4) 0.2210(3) -0.2060(2) 0.0533(6) Uani d . 1 . .
    H H10A 0.5000 0.2686 -0.1579 0.080 Uiso calc R 1 . .
    H H10B 0.5753 0.1429 -0.2424 0.080 Uiso calc R 1 . .
    H H10C 0.7390 0.3041 -0.2707 0.080 Uiso calc R 1 . .
    N N1 0.5212(3) 0.2232(2) 0.04470(16) 0.0430(5) Uani d . 1 . .
    N N2 0.7383(3) 0.1459(2) -0.00176(16) 0.0461(5) Uani d . 1 . .
    H H2 0.8319 0.1014 0.0474 0.055 Uiso calc R 1 . .
    C C1 0.1048(5) 0.3982(3) 0.1500(2) 0.0522(6) Uani d . 1 . .
    H H1 0.1575 0.4195 0.0637 0.063 Uiso calc R 1 . .
    C C2 -0.1084(5) 0.4724(3) 0.2049(2) 0.0576(6) Uani d . 1 . .
    H H2A -0.1987 0.5420 0.1560 0.069 Uiso calc R 1 . .
    C C3 -0.1852(5) 0.4423(3) 0.3321(2) 0.0572(6) Uani d . 1 . .
    H H3 -0.3285 0.4917 0.3696 0.069 Uiso calc R 1 . .
    C C4 -0.0514(5) 0.3388(3) 0.4053(2) 0.0562(6) Uani d . 1 . .
    H H4 -0.1048 0.3197 0.4915 0.067 Uiso calc R 1 . .
    C C5 0.1626(4) 0.2634(3) 0.3506(2) 0.0462(5) Uani d . 1 . .
    C C6 0.2348(6) 0.1311(4) 0.5483(2) 0.0720(8) Uani d . 1 . .
    H H6A 0.3527 0.0593 0.5823 0.108 Uiso calc R 1 . .
    H H6B 0.0651 0.0835 0.5791 0.108 Uiso calc R 1 . .
    H H6C 0.2408 0.2326 0.5725 0.108 Uiso calc R 1 . .
    C C7 0.2427(4) 0.2924(3) 0.22085(19) 0.0418(5) Uani d . 1 . .
    C C8 0.4680(4) 0.2133(3) 0.16151(19) 0.0421(5) Uani d . 1 . .
    H H8 0.5719 0.1559 0.2096 0.050 Uiso calc R 1 . .
    C C9 0.8059(4) 0.1389(3) -0.12303(19) 0.0424(5) Uani d . 1 . .
    O O2 0.9982(3) 0.0679(2) -0.16141(14) 0.0528(5) Uani d . 1 . .
loop_
    _atom_site_aniso_label
    _atom_site_aniso_U_11
    _atom_site_aniso_U_22
    _atom_site_aniso_U_33
    _atom_site_aniso_U_12
    _atom_site_aniso_U_13
    _atom_site_aniso_U_23
    O1 0.0686(11) 0.0756(12) 0.0348(8) 0.0287(9) -0.0062(7) -0.0076(8)
    C10 0.0497(13) 0.0723(16) 0.0378(12) 0.0158(11) -0.0097(10) -0.0134(11)
    N1 0.0414(9) 0.0489(11) 0.0373(9) 0.0120(7) -0.0048(7) -0.0116(8)
    N2 0.0431(10) 0.0589(12) 0.0350(9) 0.0181(8) -0.0073(7) -0.0107(8)
    C1 0.0573(13) 0.0584(14) 0.0412(12) 0.0157(11) -0.0123(10) -0.0118(10)
    C2 0.0562(14) 0.0611(15) 0.0585(15) 0.0213(11) -0.0178(11) -0.0166(12)
    C3 0.0508(13) 0.0610(15) 0.0602(15) 0.0174(11) -0.0046(11) -0.0242(12)
    C4 0.0582(14) 0.0650(15) 0.0409(12) 0.0131(11) 0.0008(10) -0.0162(11)
    C5 0.0486(12) 0.0489(12) 0.0391(11) 0.0084(9) -0.0070(9) -0.0098(9)
    C6 0.094(2) 0.083(2) 0.0359(13) 0.0288(16) -0.0138(13) -0.0109(12)
    C7 0.0422(11) 0.0440(12) 0.0387(11) 0.0064(9) -0.0070(9) -0.0114(9)
    C8 0.0447(11) 0.0444(11) 0.0360(11) 0.0088(9) -0.0078(9) -0.0088(9)
    C9 0.0394(11) 0.0494(12) 0.0357(11) 0.0065(9) -0.0039(8) -0.0091(9)
    O2 0.0479(9) 0.0689(11) 0.0396(8) 0.0221(7) -0.0051(7) -0.0143(7)
_geom_special_details
;
 All esds (except the esd in the dihedral angle between two l.s. planes)
 are estimated using the full covariance matrix.  The cell esds are taken
 into account individually in the estimation of esds in distances, angles
 and torsion angles; correlations between esds in cell parameters are only
 used when they are defined by crystal symmetry.  An approximate (isotropic)
 treatment of cell esds is used for estimating esds involving l.s. planes.
;
loop_
    _geom_bond_atom_site_label_1
    _geom_bond_atom_site_label_2
    _geom_bond_site_symmetry_2
    _geom_bond_distance
    _geom_bond_publ_flag
    O1 C5 . 1.367(3) ?
    O1 C6 . 1.430(3) ?
    C10 C9 . 1.501(3) ?
    C10 H10A . 0.9600 ?
    C10 H10B . 0.9600 ?
    C10 H10C . 0.9600 ?
    N1 C8 . 1.272(3) ?
    N1 N2 . 1.382(2) ?
    N2 C9 . 1.351(3) ?
    N2 H2 . 0.8600 ?
    C1 C2 . 1.383(3) ?
    C1 C7 . 1.394(3) ?
    C1 H1 . 0.9300 ?
    C2 C3 . 1.371(3) ?
    C2 H2A . 0.9300 ?
    C3 C4 . 1.385(4) ?
    C3 H3 . 0.9300 ?
    C4 C5 . 1.391(3) ?
    C4 H4 . 0.9300 ?
    C5 C7 . 1.399(3) ?
    C6 H6A . 0.9600 ?
    C6 H6B . 0.9600 ?
    C6 H6C . 0.9600 ?
    C7 C8 . 1.470(3) ?
    C8 H8 . 0.9300 ?
    C9 O2 . 1.227(2) ?
loop_
    _geom_angle_atom_site_label_1
    _geom_angle_atom_site_label_2
    _geom_angle_atom_site_label_3
    _geom_angle_site_symmetry_1
    _geom_angle_site_symmetry_3
    _geom_angle
    _geom_angle_publ_flag
    C5 O1 C6 . . 117.66(19) ?
    C9 C10 H10A . . 109.5 ?
    C9 C10 H10B . . 109.5 ?
    H10A C10 H10B . . 109.5 ?
    C9 C10 H10C . . 109.5 ?
    H10A C10 H10C . . 109.5 ?
    H10B C10 H10C . . 109.5 ?
    C8 N1 N2 . . 115.56(18) ?
    C9 N2 N1 . . 121.13(17) ?
    C9 N2 H2 . . 119.4 ?
    N1 N2 H2 . . 119.4 ?
    C2 C1 C7 . . 121.7(2) ?
    C2 C1 H1 . . 119.2 ?
    C7 C1 H1 . . 119.2 ?
    C3 C2 C1 . . 119.2(2) ?
    C3 C2 H2A . . 120.4 ?
    C1 C2 H2A . . 120.4 ?
    C2 C3 C4 . . 120.6(2) ?
    C2 C3 H3 . . 119.7 ?
    C4 C3 H3 . . 119.7 ?
    C3 C4 C5 . . 120.4(2) ?
    C3 C4 H4 . . 119.8 ?
    C5 C4 H4 . . 119.8 ?
    O1 C5 C4 . . 124.3(2) ?
    O1 C5 C7 . . 116.03(19) ?
    C4 C5 C7 . . 119.7(2) ?
    O1 C6 H6A . . 109.5 ?
    O1 C6 H6B . . 109.5 ?
    H6A C6 H6B . . 109.5 ?
    O1 C6 H6C . . 109.5 ?
    H6A C6 H6C . . 109.5 ?
    H6B C6 H6C . . 109.5 ?
    C1 C7 C5 . . 118.4(2) ?
    C1 C7 C8 . . 121.2(2) ?
    C5 C7 C8 . . 120.42(19) ?
    N1 C8 C7 . . 120.22(19) ?
    N1 C8 H8 . . 119.9 ?
    C7 C8 H8 . . 119.9 ?
    O2 C9 N2 . . 119.71(19) ?
    O2 C9 C10 . . 122.64(19) ?
    N2 C9 C10 . . 117.65(18) ?
loop_
    _geom_torsion_atom_site_label_1
    _geom_torsion_atom_site_label_2
    _geom_torsion_atom_site_label_3
    _geom_torsion_atom_site_label_4
    _geom_torsion_site_symmetry_1
    _geom_torsion_site_symmetry_2
    _geom_torsion_site_symmetry_3
    _geom_torsion_site_symmetry_4
    _geom_torsion
    _geom_torsion_publ_flag
    C8 N1 N2 C9 . . . . 175.77(19) ?
    C7 C1 C2 C3 . . . . 0.5(4) ?
    C1 C2 C3 C4 . . . . 0.0(4) ?
    C2 C3 C4 C5 . . . . -0.3(4) ?
    C6 O1 C5 C4 . . . . -4.2(4) ?
    C6 O1 C5 C7 . . . . 176.9(2) ?
    C3 C4 C5 O1 . . . . -178.8(2) ?
    C3 C4 C5 C7 . . . . 0.0(4) ?
    C2 C1 C7 C5 . . . . -0.8(4) ?
    C2 C1 C7 C8 . . . . 179.6(2) ?
    O1 C5 C7 C1 . . . . 179.4(2) ?
    C4 C5 C7 C1 . . . . 0.5(4) ?
    O1 C5 C7 C8 . . . . -0.9(3) ?
    C4 C5 C7 C8 . . . . -179.8(2) ?
    N2 N1 C8 C7 . . . . 179.40(17) ?
    C1 C7 C8 N1 . . . . -9.4(3) ?
    C5 C7 C8 N1 . . . . 171.0(2) ?
    N1 N2 C9 O2 . . . . -179.23(19) ?
    N1 N2 C9 C10 . . . . 1.3(3) ?
loop_
    _geom_hbond_atom_site_label_D
    _geom_hbond_atom_site_label_H
    _geom_hbond_atom_site_label_A
    _geom_hbond_site_symmetry_A
    _geom_hbond_distance_DH
    _geom_hbond_distance_HA
    _geom_hbond_distance_DA
    _geom_hbond_angle_DHA
    _geom_hbond_publ_flag
    C10 H10A N1 . 0.96 2.27 2.766(3) 110.9 yes
    N2 H2 O2 2_755 0.86 2.07 2.899(2) 162.6 yes
    C6 H6A O1 2_656 0.96 2.59 3.491(3) 156.5 yes
data_global
_journal_date_recd_electronic     2010-09-01
_journal_date_accepted     2010-09-24
_journal_name_full     'Acta Crystallographica, Section E'
_journal_year     2010
_journal_volume     66
_journal_issue     10
_journal_page_first     o2666
_journal_page_last     o2666
_journal_paper_category     QO
_journal_coeditor_code     GW2092
_publ_contact_author_name     'Lu-Ping Lv'
_publ_contact_author_address
;
    Linjiang College
    Hangzhou Vocational and Technical College
    Hangzhou 310018
    People's Republic of China
;
_publ_contact_author_email     mailofllp@126.com
_publ_contact_author_fax     '++86-571-86916956'
_publ_contact_author_phone     '++86-571-86916956'
_publ_section_title
;
<i>N</i>'-(2-Methoxybenzylidene)acetohydrazide
;
loop_
    _publ_author_name
    _publ_author_address
    'Tie-Ming Yu'
;
    Linjiang College
    Hangzhou Vocational and Technical College
    Hangzhou 310018
    People's Republic of China
;
    'Lu-Ping Lv'
;
    Linjiang College
    Hangzhou Vocational and Technical College
    Hangzhou 310018
    People's Republic of China
;
