# Supplementary material for: N′-(2-Meth­oxy­benzyl­idene)aceto­hydrazide
Source: Acta Crystallogr Sect E Struct Rep Online. 2010 Sep 30;66(Pt 10):o2666. doi: 10.1107/S1600536810038092 (PMC2983360; doi:10.1107/S1600536810038092)
Supplement: Supplementary file 2 [file e-66-o2666-Isup2.hkl]

#
# h,k,l, Fc-squared, Fo-squared, sigma(Fo-squared) and status flag
#
data_I
_shelx_title ' 5 in P-1                    New: P-1'
_shelx_refln_list_code          4
_shelx_F_calc_maximum      122.23
_exptl_crystal_F_000       204.00
_reflns_d_resolution_high  0.8402
 
loop_
 _symmetry_equiv_pos_as_xyz
 'x, y, z'
 '-x, -y, -z'
 
_cell_length_a     5.3865
_cell_length_b     8.4609
_cell_length_c    11.3301
_cell_angle_alpha  77.499
_cell_angle_beta   76.516
_cell_angle_gamma  89.101
 
_shelx_F_squared_multiplier     1.000
 
loop_
 _refln_index_h
 _refln_index_k
 _refln_index_l
 _refln_F_squared_calc
 _refln_F_squared_meas
 _refln_F_squared_sigma
 _refln_observed_status
   1   0   0      329.70      315.03      5.48 o
   2   0   0      111.89      116.01      1.71 o
   3   0   0       49.49       43.46      0.55 o
   4   0   0       77.00       76.77      0.94 o
   5   0   0        0.06        0.09      0.21 o
   6   0   0        3.21        3.40      0.52 o
  -6   1   0        0.57        0.37      0.22 o
  -5   1   0        6.22        7.30      0.35 o
  -4   1   0       98.28       94.47      1.30 o
  -3   1   0       30.62       36.96      0.58 o
  -2   1   0        6.12        7.27      0.19 o
  -1   1   0       81.03       69.88      1.05 o
   0   1   0      139.76      147.57      2.13 o
   1   1   0      516.26      502.55      8.86 o
   2   1   0       24.12       26.32      0.50 o
   3   1   0      220.91      197.78      2.79 o
   4   1   0       81.71       95.53      1.48 o
   5   1   0        6.29        5.14      0.27 o
   6   1   0       12.76       15.18      1.05 o
  -6   2   0        0.62        0.98      0.33 o
  -5   2   0        5.14        6.40      0.32 o
  -4   2   0        0.46        0.77      0.15 o
  -3   2   0       53.19       68.60      0.96 o
  -2   2   0        0.42        0.20      0.09 o
  -1   2   0      963.72     1278.97     61.63 o
   0   2   0      998.25      973.75     13.63 o
   1   2   0     1254.53     1185.20     16.50 o
   2   2   0       42.34       56.31      0.74 o
   3   2   0       10.24        4.54      0.26 o
   4   2   0       54.72       44.55      0.87 o
   5   2   0        3.06        2.92      0.27 o
   6   2   0        0.06        0.00      0.11 o
  -6   3   0        2.22        2.67      0.31 o
  -5   3   0        3.34        3.46      0.27 o
  -4   3   0       15.67       12.61      0.42 o
  -3   3   0      108.49      105.24      1.65 o
  -2   3   0       24.52       27.37      0.53 o
  -1   3   0       87.06       97.72      2.14 o
   0   3   0     1036.88     1051.92     14.64 o
   1   3   0      655.21      674.12      9.46 o
   2   3   0      385.37      372.59      4.87 o
   3   3   0        0.36        0.45      0.08 o
   4   3   0       30.10       31.57      0.69 o
   5   3   0        2.96        3.58      0.27 o
  -5   4   0        3.97        4.12      0.37 o
  -4   4   0       75.33       70.16      1.25 o
  -3   4   0      118.66      119.73      1.88 o
  -2   4   0      181.86      212.54      3.73 o
  -1   4   0        9.09        7.35      0.35 o
   0   4   0       17.20       18.69      0.38 o
   1   4   0      310.26      298.14      3.50 o
   2   4   0       46.98       36.79      0.55 o
   3   4   0        0.56        0.36      0.12 o
   4   4   0        3.40        2.57      0.22 o
   5   4   0        0.12        0.00      0.25 o
  -5   5   0        1.30        1.87      0.28 o
  -4   5   0       21.16       19.37      0.55 o
  -3   5   0       15.89       17.32      0.67 o
  -2   5   0      130.80      126.35      1.95 o
  -1   5   0      149.18      153.39      1.93 o
   0   5   0        2.28        0.37      0.09 o
   1   5   0      138.45      139.60      1.73 o
   2   5   0        5.28        5.56      0.25 o
   3   5   0        0.26        0.26      0.11 o
   4   5   0        0.01        0.03      0.11 o
   5   5   0        8.60        8.30      0.40 o
  -5   6   0        6.30        7.72      0.65 o
  -4   6   0        0.28        0.00      0.19 o
  -3   6   0       37.89       39.35      0.87 o
  -2   6   0        1.67        1.28      0.22 o
  -1   6   0        0.65        2.15      0.17 o
   0   6   0        1.67        0.98      0.10 o
   1   6   0        2.25        2.07      0.15 o
   2   6   0       55.76       51.00      0.94 o
   3   6   0        0.90        1.32      0.19 o
   4   6   0        2.76        2.59      0.25 o
  -4   7   0        0.25        0.33      0.20 o
  -3   7   0       31.60       33.36      0.96 o
  -2   7   0      475.22      477.76      6.61 o
  -1   7   0        0.19        0.16      0.11 o
   0   7   0        4.52        3.40      0.39 o
   1   7   0       25.37       25.89      0.61 o
   2   7   0       32.49       35.08      0.77 o
   3   7   0        0.01        0.00      0.11 o
   4   7   0        0.04        0.00      0.15 o
  -3   8   0        0.01        0.26      0.39 o
  -2   8   0        0.28        0.72      0.17 o
  -1   8   0       11.56       12.83      0.79 o
   0   8   0        0.41        0.13      0.26 o
   1   8   0       13.52       11.39      0.85 o
   2   8   0        8.32        7.81      0.35 o
   3   8   0        5.09        5.00      0.35 o
  -2   9   0        2.28        1.96      0.39 o
  -1   9   0       25.83       26.57      1.18 o
   0   9   0        0.28        0.13      0.26 o
   1   9   0        0.33        0.26      0.26 o
   2   9   0        7.14        6.72      0.35 o
  -1  -9   1        0.49        0.52      0.26 o
   0  -9   1        0.00        0.00      0.26 o
   1  -9   1        8.13        9.69      0.65 o
  -3  -8   1        0.01        0.00      0.19 o
  -2  -8   1        1.14        1.19      0.19 o
  -1  -8   1       12.54       11.78      0.40 o
   0  -8   1        0.95        0.65      0.26 o
   1  -8   1       14.62       14.92      0.79 o
   2  -8   1       32.01       34.30      0.97 o
   3  -8   1       13.92       15.64      0.65 o
  -3  -7   1        0.00        0.00      0.11 o
  -2  -7   1        3.48        3.56      0.27 o
  -1  -7   1       16.67       17.71      0.44 o
   0  -7   1        1.95        2.62      0.39 o
   1  -7   1        0.26        0.98      0.15 o
   2  -7   1       42.99       45.45      1.01 o
   3  -7   1       11.45       11.10      0.85 o
   4  -7   1       10.95       10.01      0.56 o
  -4  -6   1        0.26        0.34      0.17 o
  -3  -6   1       24.54       21.98      0.58 o
  -2  -6   1       19.34       18.52      0.50 o
  -1  -6   1       70.28       62.32      1.04 o
   0  -6   1       60.75       63.26      0.79 o
   1  -6   1        5.99        5.84      0.30 o
   2  -6   1       14.01       16.06      0.45 o
   3  -6   1       20.88       21.71      0.69 o
   4  -6   1        2.68        3.09      0.31 o
   5  -6   1        0.49        0.79      0.39 o
  -5  -5   1        2.86        1.70      0.39 o
  -4  -5   1        2.28        1.92      0.24 o
  -3  -5   1        0.12        0.00      0.09 o
  -2  -5   1        0.15        0.20      0.11 o
  -1  -5   1      117.04      121.03      1.55 o
   0  -5   1       72.84       89.07      1.00 o
   1  -5   1       28.90       31.19      0.49 o
   2  -5   1       10.15       10.47      0.52 o
   3  -5   1      997.56      995.81     15.77 o
   4  -5   1       20.27       21.53      0.74 o
   5  -5   1        0.08        0.13      0.33 o
  -5  -4   1        2.60        2.43      0.27 o
  -4  -4   1        2.44        3.18      0.25 o
  -3  -4   1        8.87        8.70      0.32 o
  -2  -4   1        2.32        3.03      0.39 o
  -1  -4   1      254.93      243.66      2.89 o
   0  -4   1       49.33       38.57      0.68 o
   1  -4   1       29.09       43.48      0.62 o
   2  -4   1        1.37        0.13      0.13 o
   3  -4   1        1.64        0.63      0.15 o
   4  -4   1       30.29       34.62      0.97 o
   5  -4   1        0.06        0.00      0.19 o
  -5  -3   1        0.00        0.07      0.11 o
  -4  -3   1       48.70       51.69      1.11 o
  -3  -3   1        0.09        0.63      0.08 o
  -2  -3   1       23.26       29.41      0.49 o
  -1  -3   1        6.06       11.35      0.27 o
   0  -3   1      279.37      275.30      3.89 o
   1  -3   1       49.44       68.09      1.25 o
   2  -3   1      340.09      322.44      3.85 o
   3  -3   1      174.49      157.78      2.38 o
   4  -3   1      123.09      114.27      2.16 o
   5  -3   1       22.20       21.52      0.69 o
   6  -3   1        0.13        0.21      0.22 o
  -5  -2   1        1.59        2.26      0.23 o
  -4  -2   1        0.70        0.34      0.10 o
  -3  -2   1        3.94        4.26      0.14 o
  -2  -2   1        0.88        0.34      0.08 o
  -1  -2   1       69.01       52.00      1.94 o
   0  -2   1     1181.71     1165.71     16.34 o
   1  -2   1      151.99      167.75      2.41 o
   2  -2   1       47.38       46.68      0.66 o
   3  -2   1      209.38      209.00      5.62 o
   4  -2   1       80.94       76.38      1.57 o
   5  -2   1       47.74       50.36      1.19 o
   6  -2   1        0.54        0.18      0.39 o
  -6  -1   1        0.00        0.39      0.39 o
  -5  -1   1        1.78        1.90      0.19 o
  -4  -1   1       10.95       12.29      0.27 o
  -3  -1   1      266.46      304.37      3.16 o
  -2  -1   1        3.06        7.96      0.59 o
  -1  -1   1     2154.66     1975.80     27.63 o
   0  -1   1     1154.26     1134.01     20.11 o
   1  -1   1     1394.51     1308.19     18.35 o
   2  -1   1       68.97       77.42      1.20 o
   3  -1   1        0.78        0.75      0.09 o
   4  -1   1       99.03       96.06      1.14 o
   5  -1   1        0.26        0.31      0.23 o
   6  -1   1        0.21        0.33      0.19 o
  -6   0   1        0.00        0.00      0.39 o
  -5   0   1        1.31        1.99      0.23 o
  -4   0   1       15.70       17.55      0.86 o
  -3   0   1      111.49      123.13      1.38 o
  -2   0   1       34.21       29.66      0.55 o
  -1   0   1       89.52      100.62      2.52 o
   0   0   1      246.17      244.37      3.46 o
   1   0   1     1289.51     1222.95     22.97 o
   2   0   1      671.93      673.53     11.19 o
   3   0   1       16.17       10.28      0.22 o
   4   0   1       49.71       43.23      0.61 o
   5   0   1        0.41        0.00      0.09 o
  -6   1   1       13.02       13.00      0.47 o
  -5   1   1       31.05       29.97      0.67 o
  -4   1   1        7.09        6.96      0.27 o
  -3   1   1      394.04      435.14      5.20 o
  -2   1   1      306.16      336.19      4.79 o
  -1   1   1      156.15      142.73      3.04 o
   0   1   1      245.19      251.32      3.57 o
   1   1   1      358.02      348.08      4.90 o
   2   1   1       30.67       34.30      0.58 o
   3   1   1        1.50        0.13      0.07 o
   4   1   1        1.05        0.57      0.08 o
   5   1   1       43.51       44.31      0.87 o
  -6   2   1        0.04        0.15      0.19 o
  -5   2   1       11.05       10.68      0.40 o
  -4   2   1        6.03        5.77      0.27 o
  -3   2   1      181.46      187.58      2.36 o
  -2   2   1      118.71      140.74      1.75 o
  -1   2   1      402.52      372.19      6.50 o
   0   2   1     1039.68     1106.48     15.47 o
   1   2   1    14939.96    12766.40    375.31 o
   2   2   1       10.95        9.39      0.25 o
   3   2   1        3.22        4.45      0.15 o
   4   2   1       22.46       17.96      0.44 o
   5   2   1       24.05       23.69      0.60 o
   6   2   1        0.14        0.00      0.17 o
  -5   3   1        0.58        0.33      0.23 o
  -4   3   1       16.79       15.65      0.47 o
  -3   3   1       99.64      115.07      1.80 o
  -2   3   1      140.32      137.08      2.00 o
  -1   3   1        2.63        4.91      0.19 o
   0   3   1        7.86        5.63      0.15 o
   1   3   1        3.40        7.85      0.39 o
   2   3   1      140.29      127.72      1.59 o
   3   3   1        0.03        0.66      0.13 o
   4   3   1       43.69       40.52      0.79 o
   5   3   1        8.90        8.44      0.35 o
  -5   4   1        0.26        0.39      0.15 o
  -4   4   1       33.45       31.23      0.73 o
  -3   4   1        6.39        5.93      0.27 o
  -2   4   1       57.56       73.39      1.20 o
   0   4   1      241.41      197.62      2.86 o
   1   4   1      108.56       91.13      1.16 o
   2   4   1      488.73      460.42      6.21 o
   3   4   1        6.56        6.60      0.30 o
   4   4   1        0.98        0.95      0.17 o
   5   4   1       17.38       14.91      0.60 o
  -5   5   1        4.44        6.02      0.46 o
  -4   5   1       16.37       16.55      0.51 o
  -3   5   1       32.37       26.18      0.60 o
  -2   5   1       53.32       53.72      0.96 o
  -1   5   1       54.00       59.90      0.98 o
   0   5   1        6.89        4.62      0.17 o
   1   5   1      156.52      148.91      1.84 o
   2   5   1      121.75      126.34      1.89 o
   3   5   1       37.30       34.69      0.69 o
   4   5   1        0.09        0.10      0.11 o
   5   5   1        2.07        1.97      0.25 o
  -5   6   1       19.07       25.65      1.18 o
  -4   6   1        7.92        7.91      0.38 o
  -3   6   1       51.07       51.47      1.00 o
  -2   6   1      107.78      107.05      1.72 o
  -1   6   1       88.72       82.91      1.32 o
   0   6   1        0.18        0.75      0.07 o
   1   6   1        0.02        0.03      0.09 o
   2   6   1       62.59       55.05      0.96 o
   3   6   1       15.12       12.63      0.42 o
   4   6   1        0.07        0.00      0.11 o
  -4   7   1        4.86        5.68      0.41 o
  -3   7   1        2.92        3.34      0.25 o
  -2   7   1        3.03        3.71      0.27 o
  -1   7   1       49.33       45.62      0.87 o
   0   7   1       26.35       21.99      0.92 o
   1   7   1        0.19        0.23      0.11 o
   2   7   1       33.02       31.30      0.78 o
   3   7   1        3.93        3.98      0.27 o
   4   7   1        0.03        0.09      0.15 o
  -3   8   1        0.74        0.56      0.19 o
  -2   8   1       21.37       20.85      0.58 o
  -1   8   1        6.72        6.15      0.52 o
   0   8   1        0.05        0.00      0.26 o
   1   8   1        0.00        0.26      0.26 o
   2   8   1        0.12        0.57      0.15 o
   3   8   1        9.20        7.97      0.38 o
  -2   9   1       17.92       17.41      0.92 o
  -1   9   1      115.63      111.12      3.53 o
   0   9   1        0.62        0.13      0.26 o
   1   9   1        0.73        0.92      0.39 o
   2   9   1        5.42        4.92      0.41 o
  -1  -9   2        1.13        1.57      0.39 o
   0  -9   2        1.44        1.96      0.39 o
   2  -9   2        9.77       10.08      0.65 o
  -2  -8   2        0.12        0.26      0.15 o
  -1  -8   2       15.18       14.96      0.63 o
   0  -8   2        0.32        0.39      0.26 o
   1  -8   2        0.32        0.39      0.26 o
   2  -8   2        3.25        2.83      0.31 o
   3  -8   2       16.90       17.17      1.11 o
  -3  -7   2        2.07        1.85      0.31 o
  -2  -7   2        0.21        0.16      0.11 o
  -1  -7   2        0.00        0.17      0.15 o
   0  -7   2        0.39        0.13      0.11 o
   1  -7   2        0.18        0.63      0.15 o
   2  -7   2       13.60       15.34      0.60 o
   3  -7   2       35.20       36.88      1.06 o
   4  -7   2        2.22        2.75      0.37 o
  -4  -6   2        1.15        1.21      0.19 o
  -3  -6   2        0.17        0.29      0.13 o
  -2  -6   2        0.97        0.84      0.15 o
  -1  -6   2        6.11        4.64      0.23 o
   0  -6   2       88.56       88.85      1.05 o
   1  -6   2        2.75        6.03      0.23 o
   2  -6   2       61.37       66.78      1.18 o
   3  -6   2       52.68       52.52      1.25 o
   4  -6   2       24.28       26.59      1.05 o
   5  -6   2        0.30        0.39      0.39 o
  -4  -5   2        1.48        1.96      0.23 o
  -3  -5   2        2.02        1.77      0.20 o
  -2  -5   2        0.01        0.04      0.10 o
  -1  -5   2       14.67       12.94      0.25 o
   0  -5   2       22.01       23.16      0.35 o
   1  -5   2        7.98       12.81      0.51 o
   2  -5   2        0.02        0.00      0.12 o
   3  -5   2       30.05       26.66      0.78 o
   4  -5   2       28.20       27.66      0.88 o
   5  -5   2       10.48       10.37      0.56 o
  -5  -4   2        0.40        0.10      0.15 o
  -4  -4   2        0.24        0.16      0.12 o
  -3  -4   2       11.71       13.82      0.42 o
  -2  -4   2      136.28      121.70      1.36 o
  -1  -4   2       46.08       59.13      0.81 o
   0  -4   2      416.57      397.92      4.65 o
   1  -4   2      141.91      159.95      5.04 o
   2  -4   2       34.46       35.44      0.55 o
   3  -4   2        1.04        1.33      0.24 o
   4  -4   2       53.14       51.09      1.25 o
   5  -4   2        5.72        6.31      0.41 o
  -5  -3   2        1.69        1.99      0.21 o
  -4  -3   2        9.22        8.55      0.41 o
  -3  -3   2        2.97        3.84      0.14 o
  -2  -3   2        0.14        0.16      0.07 o
  -1  -3   2        3.77        6.96      0.25 o
   0  -3   2      299.17      316.15      4.52 o
   1  -3   2      136.79      151.15      3.48 o
   2  -3   2      121.67      149.98      1.87 o
   3  -3   2       47.10       42.99      0.66 o
   4  -3   2      904.25      883.35     14.02 o
   5  -3   2        2.65        2.55      0.28 o
   6  -3   2        0.15        0.26      0.33 o
  -5  -2   2        0.18        0.01      0.11 o
  -4  -2   2       14.05       17.81      0.42 o
  -3  -2   2       24.56       15.96      0.36 o
  -2  -2   2        6.17        4.19      0.26 o
  -1  -2   2      177.53      222.89      3.21 o
   0  -2   2      363.38      366.18      6.15 o
   1  -2   2      285.61      274.69      3.92 o
   2  -2   2       87.60       97.13      1.26 o
   3  -2   2        0.02        0.03      0.09 o
   4  -2   2        7.79        8.07      0.30 o
   5  -2   2       14.60       14.61      0.60 o
   6  -2   2        0.21        0.46      0.19 o
  -5  -1   2        0.94        0.73      0.12 o
  -4  -1   2        3.37        4.88      0.19 o
  -3  -1   2      176.86      174.41      1.91 o
  -2  -1   2        0.09        1.50      0.09 o
  -1  -1   2      285.07      322.97      4.59 o
   0  -1   2       73.43       69.21      1.03 o
   1  -1   2      190.30      212.62     15.07 o
   2  -1   2      187.11      197.16      2.87 o
   3  -1   2      122.94      120.35      1.56 o
   4  -1   2       73.28       77.08      0.95 o
   5  -1   2      150.84      151.11      2.72 o
   6  -1   2        7.41        7.10      0.41 o
  -5   0   2        0.39        0.00      0.15 o
  -4   0   2        8.16        9.72      0.51 o
  -3   0   2        5.82        4.17      0.19 o
  -2   0   2        4.86        7.34      0.28 o
  -1   0   2       23.22       15.65      1.00 o
   0   0   2       35.19       35.10      0.55 o
   1   0   2      869.14      847.14     14.06 o
   2   0   2      283.79      259.57      3.69 o
   3   0   2        6.81        8.72      0.18 o
   4   0   2       88.16       90.87      1.16 o
   5   0   2       32.43       31.74      0.55 o
  -5   1   2       10.06        9.94      0.40 o
  -4   1   2        5.00        3.38      0.25 o
  -3   1   2        8.61        6.31      0.22 o
  -2   1   2     1031.70     1100.72     12.80 o
  -1   1   2      168.62      137.41      1.98 o
   0   1   2     1936.78     1946.24     33.67 o
   1   1   2      938.95      929.84     13.00 o
   2   1   2      341.90      336.69      5.69 o
   3   1   2        1.56        2.03      0.17 o
   4   1   2        5.70        8.54      0.20 o
   5   1   2       46.90       53.01      0.96 o
   6   1   2        1.42        1.57      0.39 o
  -5   2   2        0.51        0.31      0.15 o
  -4   2   2        3.87        2.67      0.20 o
  -3   2   2       59.59       56.02      0.98 o
  -2   2   2      116.28      119.56      1.51 o
  -1   2   2      102.62       96.29      1.42 o
   0   2   2       17.18       20.81      0.32 o
   1   2   2       91.37      101.64      5.17 o
   2   2   2      241.68      257.70      3.69 o
   3   2   2       67.49       73.60      0.99 o
   4   2   2        4.65        4.58      0.23 o
   5   2   2       25.55       25.00      0.62 o
   6   2   2        0.92        0.45      0.22 o
  -5   3   2       49.69       45.75      0.98 o
  -4   3   2       28.37       27.65      0.65 o
  -3   3   2        7.43        8.21      0.30 o
  -2   3   2      583.51      602.67      8.15 o
  -1   3   2       78.68       99.79      1.84 o
   0   3   2        9.06        3.31      0.18 o
   1   3   2       40.22       48.91      1.11 o
   2   3   2      208.72      205.50      2.85 o
   3   3   2        8.77        8.29      0.41 o
   4   3   2        1.57        1.22      0.17 o
   5   3   2        0.62        1.00      0.17 o
   6   3   2       11.97       13.41      0.60 o
  -5   4   2        1.30        0.78      0.19 o
  -4   4   2       11.64       10.03      0.40 o
  -3   4   2       16.45       12.13      0.38 o
  -2   4   2      204.24      183.60      2.64 o
  -1   4   2      139.00      149.43      2.12 o
   0   4   2      105.01      107.15      1.60 o
   1   4   2      316.13      339.08      4.82 o
   2   4   2     1746.27     1607.98     21.14 o
   3   4   2        0.10        0.26      0.11 o
   4   4   2        0.08        0.00      0.11 o
   5   4   2        8.27        8.04      0.35 o
  -5   5   2        2.15        2.68      0.27 o
  -4   5   2        9.35        7.25      0.39 o
  -3   5   2       11.68       11.71      0.38 o
  -2   5   2       50.47       55.28      0.98 o
  -1   5   2      101.89      110.72      1.65 o
   0   5   2        0.31        0.31      0.08 o
   1   5   2        1.18        5.82      0.23 o
   2   5   2       24.21       23.30      0.50 o
   3   5   2       20.75       20.76      1.28 o
   4   5   2        0.01        0.03      0.11 o
   5   5   2        5.44        4.95      0.47 o
  -4   6   2        0.72        0.61      0.17 o
  -3   6   2       43.01       38.20      0.80 o
  -2   6   2        9.48        9.56      0.50 o
  -1   6   2       35.51       41.26      0.75 o
   0   6   2        0.00        0.00      0.10 o
   1   6   2       24.58       19.62      0.44 o
   2   6   2        6.17        5.37      0.28 o
   3   6   2      109.28       95.38      1.56 o
   4   6   2        0.23        0.09      0.16 o
   5   6   2        0.07        0.13      0.19 o
  -4   7   2        3.81        5.09      0.35 o
  -3   7   2       22.69       21.65      0.75 o
  -2   7   2       20.68       20.47      0.53 o
  -1   7   2       15.05       13.37      0.40 o
   0   7   2       18.65       20.68      0.92 o
   1   7   2        0.52        2.36      0.19 o
   2   7   2       11.78       14.32      0.50 o
   3   7   2       15.47       14.23      0.44 o
   4   7   2        1.95        1.67      0.25 o
  -3   8   2        5.14        4.93      0.30 o
  -2   8   2       18.55       19.18      0.55 o
  -1   8   2       51.22       54.06      1.96 o
   0   8   2       23.91       22.90      1.05 o
   1   8   2        0.07        0.13      0.26 o
   2   8   2        0.36        0.10      0.11 o
   3   8   2       10.81        9.59      0.42 o
  -2   9   2        0.45        0.39      0.39 o
  -1   9   2        9.97       11.91      0.79 o
   0   9   2       11.39       11.65      0.79 o
   2   9   2        0.60        0.39      0.26 o
   0  10   2        5.37        5.89      0.65 o
  -2  -8   3        1.77        1.48      0.19 o
  -1  -8   3        6.18        7.06      0.35 o
   0  -8   3        0.67        0.79      0.26 o
   1  -8   3        1.58        2.23      0.39 o
   2  -8   3        0.86        0.39      0.19 o
   3  -8   3        9.98        8.68      0.50 o
  -3  -7   3        2.22        3.28      0.27 o
  -2  -7   3        0.12        0.35      0.15 o
  -1  -7   3        6.60        6.23      0.27 o
   0  -7   3        8.96       10.57      0.35 o
   1  -7   3        2.15        3.32      0.39 o
   2  -7   3        3.45        4.47      0.37 o
   3  -7   3       18.83       19.62      0.69 o
   4  -7   3        8.56        8.79      0.50 o
  -3  -6   3       12.30       12.05      0.43 o
  -2  -6   3        0.27        0.23      0.11 o
  -1  -6   3        0.73        0.65      0.15 o
   0  -6   3       62.20       62.89      0.80 o
   1  -6   3        0.29        0.29      0.12 o
   2  -6   3        3.23        2.23      0.22 o
   3  -6   3        2.25        1.92      0.65 o
   4  -6   3       19.62       21.38      0.78 o
  -4  -5   3        0.21        0.71      0.22 o
  -3  -5   3       16.13       14.98      0.44 o
  -2  -5   3        0.97        1.42      0.15 o
  -1  -5   3        0.74        2.35      0.40 o
   0  -5   3        1.06        2.01      0.14 o
   1  -5   3        0.02        0.62      0.07 o
   2  -5   3        1.23        2.28      0.22 o
   3  -5   3        6.23        5.89      0.37 o
   4  -5   3       41.92       43.72      1.15 o
   5  -5   3        5.27        5.57      0.46 o
  -4  -4   3        0.01        0.15      0.21 o
  -3  -4   3        9.26       10.73      0.35 o
  -2  -4   3       18.38       21.36      0.36 o
  -1  -4   3        9.24       12.43      0.52 o
   0  -4   3       13.47       10.59      0.20 o
   1  -4   3      419.64      446.06      5.29 o
   2  -4   3        0.32        0.65      0.13 o
   3  -4   3       97.06       97.77      1.88 o
   4  -4   3       46.16       45.65      1.15 o
   5  -4   3       16.14       17.15      0.69 o
  -5  -3   3        9.78       10.30      0.44 o
  -4  -3   3        9.28        9.39      0.36 o
  -3  -3   3        0.18        0.00      0.12 o
  -2  -3   3        2.90        3.76      0.20 o
  -1  -3   3        2.29        1.45      0.08 o
   0  -3   3       75.13       79.70      1.17 o
   1  -3   3        7.48        8.55      0.20 o
   2  -3   3       17.46       20.77      0.36 o
   3  -3   3        0.33        1.08      0.16 o
   4  -3   3        1.84        0.72      0.28 o
   5  -3   3       26.21       26.80      0.88 o
   6  -3   3        3.95        4.85      0.46 o
  -5  -2   3        4.30        4.57      0.28 o
  -4  -2   3        0.90        1.40      0.15 o
  -3  -2   3        2.26        2.78      0.14 o
  -2  -2   3      131.22      169.69      1.83 o
  -1  -2   3      396.53      341.74      3.98 o
   0  -2   3       70.11       79.39      1.43 o
   1  -2   3     1284.74     1308.62     18.27 o
   2  -2   3       37.72       42.59      0.60 o
   3  -2   3       25.97       26.89      0.38 o
   4  -2   3        3.44        3.54      0.19 o
   5  -2   3       45.39       44.11      1.10 o
   6  -2   3        2.84        2.75      0.79 o
  -5  -1   3        1.27        1.33      0.20 o
  -4  -1   3       12.74       14.90      0.33 o
  -3  -1   3       12.00        8.09      0.20 o
  -2  -1   3        0.04        0.66      0.12 o
  -1  -1   3       10.52       11.62      2.16 o
   0  -1   3       60.34       58.83      0.93 o
   1  -1   3      471.27      493.92      8.24 o
   2  -1   3      171.62      184.07      2.67 o
   3  -1   3       92.05      101.19      1.53 o
   4  -1   3       61.10       56.77      1.19 o
   5  -1   3      339.24      345.60      5.72 o
   6  -1   3        0.01        0.13      0.26 o
  -5   0   3       17.15       16.22      0.52 o
  -4   0   3        0.02        0.00      0.07 o
  -3   0   3       47.26       50.19      0.66 o
  -2   0   3       81.38       74.11      1.28 o
  -1   0   3      102.60      118.14      1.84 o
   0   0   3      551.67      579.82      8.11 o
   1   0   3      106.60      107.69      1.90 o
   2   0   3      516.16      532.68      7.49 o
   3   0   3       40.64       47.94      0.60 o
   4   0   3        0.03        0.23      0.07 o
   5   0   3        9.28        9.07      0.33 o
  -5   1   3       52.15       50.86      1.01 o
  -4   1   3        0.62        0.74      0.15 o
  -3   1   3       48.13       48.51      0.62 o
  -2   1   3      268.42      300.56      3.62 o
  -1   1   3        3.99        4.34      0.26 o
   0   1   3      727.51      759.16     10.56 o
   1   1   3      128.50      126.66      2.25 o
   2   1   3      184.22      197.82      2.86 o
   3   1   3       42.91       42.06      0.64 o
   4   1   3        8.51        8.12      0.21 o
   5   1   3       10.11       12.17      0.50 o
   6   1   3       70.45       77.61      2.09 o
  -5   2   3        7.95        6.99      0.35 o
  -4   2   3        1.71        1.83      0.19 o
  -3   2   3        7.82        9.72      0.32 o
  -2   2   3       14.57       25.53      0.43 o
  -1   2   3       31.44       20.55      0.80 o
   0   2   3        5.27        6.64      0.79 o
   1   2   3      107.32      102.56      1.51 o
   2   2   3      154.29      155.75      1.87 o
   3   2   3       95.68       90.18      1.16 o
   4   2   3        0.08        0.03      0.09 o
   5   2   3       15.48       17.79      0.80 o
   6   2   3        6.36        8.93      0.50 o
  -5   3   3        7.02        5.58      0.44 o
  -4   3   3       63.97       53.54      1.02 o
  -3   3   3        7.37        9.23      0.32 o
  -2   3   3        8.31        4.63      0.23 o
  -1   3   3      947.13     1030.30     14.38 o
   0   3   3       94.39       88.84      1.33 o
   1   3   3      357.50      323.70      4.56 o
   2   3   3      328.15      356.03      4.83 o
   3   3   3       61.19       64.79      1.08 o
   4   3   3        1.22        1.45      0.15 o
   5   3   3        1.87        1.93      0.19 o
   6   3   3       13.80       15.29      0.60 o
  -5   4   3        3.49        4.21      0.32 o
  -4   4   3        3.68        2.83      0.25 o
  -3   4   3        1.09        0.78      0.22 o
  -2   4   3       44.33       42.61      0.77 o
  -1   4   3       21.27       26.05      0.40 o
   0   4   3      110.09      124.85      1.85 o
   1   4   3        3.35        9.63      1.05 o
   2   4   3       94.51       81.24      1.27 o
   3   4   3       42.63       44.30      0.97 o
   4   4   3        3.48        3.82      0.35 o
   5   4   3        0.04        0.22      0.15 o
  -5   5   3        2.48        2.63      0.46 o
  -4   5   3       73.06       65.15      1.25 o
  -3   5   3        8.19        8.81      0.35 o
  -2   5   3        2.79        3.33      0.23 o
  -1   5   3      233.39      232.87      3.24 o
   0   5   3        7.60        5.60      0.17 o
   1   5   3        0.52        5.35      0.55 o
   2   5   3        3.10        5.81      0.66 o
   3   5   3       56.79       55.17      1.00 o
   4   5   3        1.53        1.15      0.17 o
   5   5   3        0.78        0.84      0.17 o
  -4   6   3        4.87        3.63      0.30 o
  -3   6   3        2.51        2.70      0.23 o
  -2   6   3        4.84        4.38      0.23 o
  -1   6   3       65.19       64.97      1.28 o
   0   6   3       59.14       73.36      1.47 o
   1   6   3        7.40        6.05      0.25 o
   2   6   3       64.21       57.67      1.02 o
   3   6   3      149.31      124.08      1.94 o
   4   6   3        0.73        0.74      0.17 o
   5   6   3        0.10        0.00      0.19 o
  -4   7   3        4.66        5.87      0.38 o
  -3   7   3       14.37       13.05      0.45 o
  -2   7   3        3.24        3.51      0.27 o
  -1   7   3        6.26        7.22      0.27 o
   0   7   3       32.37       32.20      1.31 o
   1   7   3        0.27        0.18      0.09 o
   2   7   3        2.00        2.24      0.19 o
   3   7   3       13.70       11.29      0.42 o
   4   7   3        1.99        1.15      0.19 o
  -3   8   3        3.28        3.56      0.28 o
  -2   8   3       18.88       18.18      0.71 o
  -1   8   3        2.81        4.32      0.52 o
   0   8   3       13.96       15.84      0.92 o
   2   8   3        0.84        0.71      0.15 o
   3   8   3        0.01        0.09      0.15 o
  -2   9   3       11.96       12.30      0.92 o
  -1   9   3        7.81        6.68      0.65 o
   0   9   3        1.89        2.09      0.39 o
   1   9   3        2.48        2.62      0.39 o
   2   9   3        1.20        0.79      0.39 o
  -1  -8   4        4.42        6.28      0.35 o
   1  -8   4        1.75        1.44      0.39 o
   2  -8   4        0.74        0.46      0.20 o
  -2  -7   4        2.66        3.60      0.51 o
  -1  -7   4        1.09        1.27      0.19 o
   0  -7   4        5.37        4.82      0.27 o
   1  -7   4        4.10        3.66      0.31 o
   2  -7   4       23.95       24.49      0.78 o
   3  -7   4        4.58        4.65      0.37 o
   4  -7   4       23.00       29.45      1.31 o
  -3  -6   4        3.71        4.46      0.31 o
  -2  -6   4        0.86        0.83      0.17 o
  -1  -6   4       11.60       11.70      0.38 o
   0  -6   4       14.88       17.75      0.34 o
   1  -6   4        0.28        0.62      0.13 o
   2  -6   4        1.39        0.97      0.26 o
   3  -6   4        2.01        1.40      0.22 o
   4  -6   4       11.67       10.93      0.56 o
  -4  -5   4        1.30        0.89      0.22 o
  -3  -5   4        0.66        1.10      0.17 o
  -2  -5   4       23.57       21.82      0.54 o
  -1  -5   4        3.28        2.81      0.13 o
   0  -5   4       40.99       39.70      0.65 o
   1  -5   4       26.66       28.15      0.44 o
   2  -5   4        0.01        0.46      0.19 o
   3  -5   4       19.60       19.31      0.65 o
   4  -5   4       14.38       14.43      0.79 o
   5  -5   4       19.72       21.31      0.78 o
  -4  -4   4        1.26        0.99      0.19 o
  -3  -4   4        2.11        2.46      0.19 o
  -2  -4   4       76.20       72.01      0.90 o
  -1  -4   4        0.33        0.73      0.09 o
   0  -4   4       26.27       31.35      0.49 o
   1  -4   4      141.10      139.24      1.78 o
   3  -4   4       17.13       17.17      0.79 o
   4  -4   4        1.85        2.29      0.28 o
   5  -4   4       15.58       14.40      0.65 o
  -4  -3   4       41.52       44.37      0.94 o
  -3  -3   4        0.07        0.26      0.09 o
  -2  -3   4       74.91       64.38      0.82 o
  -1  -3   4        5.31        5.76      0.28 o
   0  -3   4        3.37        2.35      0.13 o
   1  -3   4        1.43        0.92      0.13 o
   2  -3   4        0.00        0.00      0.08 o
   3  -3   4        0.66        0.99      0.20 o
   4  -3   4        0.11        0.00      0.12 o
   5  -3   4       19.55       21.07      0.74 o
   6  -3   4        6.54        7.16      0.50 o
  -5  -2   4       11.67       12.89      0.47 o
  -4  -2   4        2.53        3.33      0.20 o
  -3  -2   4        2.49        3.72      0.16 o
  -2  -2   4       39.80       35.44      0.51 o
  -1  -2   4      359.08      381.28      3.91 o
   0  -2   4       30.29       26.35      0.42 o
   2  -2   4      741.37      825.65      9.66 o
   3  -2   4        3.15        2.68      0.17 o
   4  -2   4       41.45       41.50      0.78 o
   5  -2   4       30.39       28.98      1.18 o
   6  -2   4        6.37        6.95      0.72 o
  -5  -1   4        0.36        0.21      0.20 o
  -4  -1   4       14.11       14.04      0.33 o
  -3  -1   4       23.26       18.86      0.33 o
  -2  -1   4        8.34       10.30      0.36 o
  -1  -1   4       13.62       17.02      0.26 o
   0  -1   4       28.54       25.35      0.45 o
   1  -1   4      240.87      262.99      3.77 o
   2  -1   4        5.57        7.48      0.25 o
   3  -1   4       25.77       29.20      0.45 o
   4  -1   4        0.07        0.04      0.07 o
   5  -1   4        3.00        2.68      0.33 o
   6  -1   4       11.01        9.42      0.65 o
  -5   0   4        8.17        8.99      0.40 o
  -4   0   4       10.37       10.17      0.27 o
  -3   0   4        7.00        8.79      0.22 o
  -2   0   4       15.49       13.82      0.81 o
  -1   0   4      561.28      568.54      6.67 o
   0   0   4      253.05      268.27      4.71 o
   1   0   4      103.47      112.18      1.66 o
   2   0   4      651.59      641.81     10.73 o
   3   0   4        1.54        2.56      0.17 o
   4   0   4        1.87        2.35      0.14 o
   5   0   4        3.58        4.33      0.21 o
  -5   1   4        9.66        9.67      0.42 o
  -4   1   4       16.13       16.03      0.63 o
  -3   1   4       23.69       22.73      0.54 o
  -2   1   4        0.37        0.29      0.07 o
  -1   1   4       62.23       48.19      0.79 o
   0   1   4       10.82       15.53      0.30 o
   1   1   4       94.47       93.11      1.71 o
   2   1   4      239.76      259.93      3.42 o
   3   1   4       87.32       92.92      1.21 o
   4   1   4       14.93       17.54      0.36 o
   5   1   4       24.61       29.11      0.78 o
   6   1   4       63.04       68.30      1.51 o
  -5   2   4        9.16        9.82      0.49 o
  -4   2   4       45.83       41.51      0.84 o
  -3   2   4        0.05        0.07      0.11 o
  -2   2   4       44.81       56.26      0.79 o
  -1   2   4      132.57      130.50      1.64 o
   0   2   4      397.56      433.78     14.79 o
   1   2   4      163.79      134.68      2.38 o
   2   2   4       46.32       55.17      0.73 o
   3   2   4      183.77      172.55      2.12 o
   4   2   4        7.11        7.61      0.27 o
   5   2   4        0.00        0.00      0.12 o
   6   2   4        4.54        5.05      0.41 o
  -5   3   4       15.01       13.60      0.50 o
  -4   3   4       77.38       71.94      1.30 o
  -3   3   4        3.04        3.54      0.23 o
  -2   3   4      106.42       91.49      1.42 o
  -1   3   4       66.79       99.89      1.28 o
   0   3   4       34.20       29.24      1.65 o
   1   3   4      312.99      311.60      4.88 o
   2   3   4        9.86       11.14      0.56 o
   3   3   4       64.79       67.66      1.12 o
   4   3   4        0.76        0.93      0.15 o
   5   3   4        0.04        0.33      0.19 o
   6   3   4        0.26        0.13      0.26 o
  -5   4   4        2.53        2.00      0.25 o
  -4   4   4       13.64       10.99      0.42 o
  -3   4   4        3.58        5.49      0.27 o
  -2   4   4        0.09        1.59      0.34 o
  -1   4   4       31.34       38.58      0.57 o
   0   4   4        6.59        8.51      0.31 o
   1   4   4       37.18       54.69      0.72 o
   2   4   4       34.47       25.50      0.50 o
   3   4   4       14.82       16.90      0.42 o
   4   4   4       18.29       17.91      0.50 o
   5   4   4        0.60        0.54      0.30 o
  -4   5   4        1.05        0.71      0.19 o
  -3   5   4      101.31       86.84      1.50 o
  -2   5   4       14.55       15.03      0.42 o
  -1   5   4       43.29       48.24      0.82 o
   0   5   4      266.90      262.09      3.76 o
   1   5   4       13.33       15.32      0.65 o
   2   5   4       32.00       32.84      0.65 o
   3   5   4       64.08       59.17      1.14 o
   4   5   4       13.42       13.67      0.42 o
   5   5   4        0.79        0.74      0.17 o
  -4   6   4        4.27        4.52      0.35 o
  -3   6   4        3.23        2.40      0.23 o
  -2   6   4        0.05        0.20      0.23 o
  -1   6   4        6.42        5.73      0.33 o
   0   6   4        0.70        0.13      0.26 o
   1   6   4       35.29       42.75      0.75 o
   2   6   4        7.70        9.14      0.32 o
   3   6   4       36.34       28.68      0.65 o
   4   6   4        7.27        6.87      0.35 o
   5   6   4        0.03        0.00      0.15 o
  -4   7   4        3.48        3.56      0.30 o
  -3   7   4       45.53       38.58      0.85 o
  -2   7   4        0.31        0.22      0.15 o
  -1   7   4        0.09        0.88      0.20 o
   0   7   4       33.11       26.57      1.18 o
   1   7   4        0.15        0.04      0.12 o
   2   7   4        1.48        0.94      0.15 o
   3   7   4        0.30        0.09      0.15 o
   4   7   4       14.19       14.10      0.50 o
  -3   8   4        3.20        2.87      0.27 o
  -2   8   4        0.08        0.13      0.25 o
  -1   8   4        0.06        0.00      0.26 o
   0   8   4        5.04        4.71      0.52 o
   1   8   4       17.67       16.62      0.92 o
   2   8   4        0.04        0.04      0.15 o
   3   8   4        9.32        7.27      0.35 o
  -2   9   4        8.07        9.03      0.79 o
  -1   9   4        0.08        0.00      0.26 o
   0   9   4        0.01        0.13      0.26 o
   1   9   4        6.32        5.63      0.52 o
   2   9   4        0.21        0.00      0.26 o
   1  -8   5        8.16        8.77      0.65 o
   2  -8   5        0.40        0.13      0.39 o
  -2  -7   5        7.80        8.50      0.53 o
  -1  -7   5        0.55        0.79      0.19 o
   0  -7   5        1.39        1.41      0.17 o
   1  -7   5        2.23        2.03      0.28 o
   2  -7   5       21.01       20.03      0.69 o
   3  -7   5        1.25        0.79      0.28 o
  -3  -6   5        0.52        0.84      0.22 o
  -2  -6   5        0.01        0.22      0.15 o
  -1  -6   5       20.33       20.09      0.52 o
   0  -6   5        7.70        8.74      0.29 o
   1  -6   5        4.75        4.97      0.22 o
   2  -6   5        0.97        0.33      0.19 o
   3  -6   5        1.55        1.02      0.20 o
   4  -6   5        5.95        6.42      0.46 o
  -3  -5   5        1.13        1.50      0.65 o
  -2  -5   5       13.34       13.23      0.43 o
  -1  -5   5        7.45        8.15      0.26 o
   0  -5   5        2.91        4.29      0.21 o
   1  -5   5       25.13       22.85      0.44 o
   2  -5   5       31.01       24.12      0.58 o
   3  -5   5       18.28       15.62      0.60 o
   4  -5   5        2.01        2.42      0.28 o
   5  -5   5       23.67       28.66      1.31 o
  -4  -4   5        0.54        0.14      0.11 o
  -3  -4   5        3.60        3.00      0.31 o
  -2  -4   5       21.93       18.87      0.37 o
  -1  -4   5       14.78       15.06      0.31 o
   0  -4   5       37.61       35.10      0.51 o
   1  -4   5       11.68       12.77      0.35 o
   2  -4   5        1.19        1.22      0.15 o
   3  -4   5        0.47        0.17      0.12 o
   4  -4   5        4.03        3.02      0.28 o
   5  -4   5       10.46       10.55      0.56 o
  -4  -3   5        0.82        1.12      0.19 o
  -3  -3   5        2.35        1.70      0.16 o
  -2  -3   5       31.06       28.36      0.46 o
  -1  -3   5      102.06       97.17      1.13 o
   0  -3   5       26.97       20.67      0.38 o
   1  -3   5      109.03      105.00      1.37 o
   2  -3   5       25.32       24.43      0.53 o
   3  -3   5       12.53        8.81      0.32 o
   4  -3   5       18.80       16.94      0.60 o
   5  -3   5        4.57        4.60      0.41 o
  -4  -2   5       38.25       39.25      0.78 o
  -3  -2   5        3.60        4.21      0.19 o
  -2  -2   5       24.51       26.46      0.41 o
  -1  -2   5      212.05      196.69      2.10 o
   0  -2   5        0.03        0.07      0.07 o
   1  -2   5      170.84      189.06      2.31 o
   2  -2   5       82.67       81.51      1.26 o
   3  -2   5        0.11        0.00      0.08 o
   4  -2   5       19.85       20.85      0.50 o
   5  -2   5        1.34        1.84      0.28 o
   6  -2   5        9.97       10.80      0.56 o
  -5  -1   5        0.04        0.00      0.33 o
  -4  -1   5      114.96      124.71      1.50 o
  -3  -1   5      147.81      145.98      1.66 o
  -2  -1   5        4.13        4.02      0.25 o
  -1  -1   5      202.37      229.25      2.77 o
   0  -1   5       27.39       22.43      0.40 o
   1  -1   5        0.53        1.60      0.08 o
   2  -1   5        7.88        5.40      0.35 o
   3  -1   5        1.88        2.67      0.14 o
   4  -1   5        0.96        0.90      0.10 o
   5  -1   5        2.56        2.77      0.19 o
   6  -1   5        3.43        3.80      0.52 o
  -5   0   5       11.92       12.25      0.47 o
  -4   0   5       35.55       37.72      0.82 o
  -3   0   5        5.36        4.44      0.19 o
  -2   0   5       52.83       48.08      0.72 o
  -1   0   5       37.09       42.67      0.65 o
   0   0   5     1239.57     1424.04     16.60 o
   1   0   5       22.93       31.61      4.52 o
   2   0   5       65.86       65.20      0.82 o
   3   0   5      349.88      373.88      4.21 o
   4   0   5        1.36        1.90      0.15 o
   5   0   5        7.43        6.80      0.62 o
  -5   1   5        0.31        0.60      0.26 o
  -4   1   5        0.56        0.43      0.17 o
  -3   1   5        1.09        1.11      0.11 o
  -1   1   5       31.25       28.15      0.55 o
   0   1   5       27.34       21.77      0.45 o
   1   1   5        0.60        1.15      0.20 o
   2   1   5       91.74       89.36      1.29 o
   3   1   5        0.95        0.55      0.06 o
   4   1   5       13.90       13.96      0.35 o
   5   1   5        0.58        0.56      0.20 o
   6   1   5        5.35        6.10      0.41 o
  -5   2   5        2.69        2.61      0.49 o
  -4   2   5       22.49       21.50      0.60 o
  -3   2   5       17.93       18.33      0.90 o
  -2   2   5       41.54       29.63      0.50 o
  -1   2   5       13.42       50.10      7.20 o
   0   2   5      570.08      652.66      9.11 o
   1   2   5       22.94       22.70      0.45 o
   2   2   5       16.54       17.89      0.31 o
   3   2   5       75.56       70.54      0.95 o
   4   2   5        8.51        9.37      0.41 o
   5   2   5        0.09        0.17      0.13 o
   6   2   5        0.79        1.34      0.22 o
  -5   3   5        0.35        0.47      0.22 o
  -4   3   5       11.35       10.86      0.40 o
  -3   3   5       60.30       50.86      0.98 o
  -2   3   5        2.95        4.79      0.26 o
  -1   3   5       10.22        8.52      0.22 o
   0   3   5       86.63       77.52      1.52 o
   1   3   5        0.13        2.23      0.26 o
   2   3   5       18.64       10.52      0.26 o
   3   3   5       36.87       32.92      0.63 o
   4   3   5       26.92       25.42      0.58 o
   5   3   5        1.03        0.79      0.19 o
   6   3   5        5.43        6.22      0.41 o
  -4   4   5       17.24       16.76      0.52 o
  -3   4   5       82.21       74.37      1.30 o
  -2   4   5        0.57        1.83      0.26 o
  -1   4   5       11.97       26.42      0.93 o
   0   4   5       62.69       56.32      0.93 o
   1   4   5      179.53      169.84      2.03 o
   2   4   5       16.13       12.05      0.32 o
   3   4   5        4.76        4.98      0.28 o
   4   4   5       33.37       29.66      0.65 o
   5   4   5        0.35        0.31      0.26 o
  -4   5   5       24.31       21.82      0.63 o
  -3   5   5       53.47       51.02      0.99 o
  -2   5   5        8.71        7.29      0.30 o
  -1   5   5       41.27       42.18      0.75 o
   0   5   5        0.22        0.00      0.07 o
   1   5   5       17.72       25.42      0.50 o
   2   5   5       50.42       38.09      0.69 o
   3   5   5        0.11        0.10      0.12 o
   4   5   5       15.70       15.96      0.47 o
   5   5   5        1.08        0.93      0.19 o
  -4   6   5        0.87        0.56      0.19 o
  -3   6   5       20.16       16.65      0.50 o
  -2   6   5        6.46        5.93      0.27 o
  -1   6   5        0.63        1.03      0.15 o
   0   6   5       15.73       16.49      0.79 o
   1   6   5        2.34        2.08      0.17 o
   2   6   5       14.92       16.77      0.42 o
   3   6   5        5.63        4.10      0.25 o
   4   6   5        0.77        1.17      0.19 o
   5   6   5        2.10        2.72      0.36 o
  -3   7   5        0.28        0.22      0.15 o
  -2   7   5       67.78       64.54      1.16 o
  -1   7   5       13.59       14.40      0.79 o
   0   7   5       29.24       33.51      1.31 o
   1   7   5       27.83       22.12      1.05 o
   2   7   5        0.88        0.20      0.14 o
   3   7   5        3.11        2.85      0.23 o
   4   7   5        9.80        8.67      0.40 o
  -3   8   5        1.63        2.36      0.27 o
  -2   8   5        0.20        0.33      0.19 o
  -1   8   5        0.00        0.13      0.26 o
   0   8   5        0.09        0.00      0.26 o
   1   8   5        4.23        4.32      0.52 o
   2   8   5        7.84        8.14      0.35 o
   3   8   5        3.20        3.48      0.27 o
  -2   9   5       14.83       13.35      0.92 o
  -1   9   5        0.12        0.00      0.26 o
   0   9   5        0.06        0.00      0.26 o
   1   9   5        1.08        1.31      0.39 o
   2   9   5        0.17        0.13      0.26 o
  -1  -7   6       16.37       16.20      0.60 o
   0  -7   6        0.29        0.43      0.13 o
   1  -7   6        0.43        0.13      0.19 o
   2  -7   6        8.88        8.97      0.46 o
   3  -7   6        0.07        0.20      0.33 o
  -2  -6   6        1.83        2.28      0.23 o
  -1  -6   6       55.94       55.95      0.87 o
   0  -6   6       90.49       89.14      1.23 o
   1  -6   6        0.00        0.40      0.14 o
   2  -6   6       16.66       15.06      0.60 o
   3  -6   6        0.42        0.98      0.28 o
   4  -6   6        1.16        1.35      0.28 o
  -3  -5   6        0.01        0.13      0.19 o
  -2  -5   6        9.96        9.35      0.29 o
  -1  -5   6       24.88       25.75      0.45 o
   0  -5   6        2.91        4.10      0.21 o
   1  -5   6       15.06       14.56      0.36 o
   2  -5   6        3.22        3.01      0.23 o
   3  -5   6       77.72       68.69      1.52 o
   4  -5   6        0.84        0.52      0.19 o
  -3  -4   6        1.93        1.83      0.22 o
  -2  -4   6        0.14        0.13      0.12 o
  -1  -4   6        0.06        4.84      0.39 o
   0  -4   6       21.19       18.64      0.41 o
   1  -4   6        3.45        4.91      0.25 o
   2  -4   6        3.15        3.01      0.39 o
   3  -4   6        0.30        0.59      0.17 o
   4  -4   6        2.15        2.03      0.28 o
   5  -4   6        6.90        8.05      0.65 o
  -4  -3   6       37.25       39.87      0.90 o
  -3  -3   6        5.49        5.50      0.24 o
  -2  -3   6        0.06        0.13      0.09 o
  -1  -3   6       42.06       50.71      0.70 o
   0  -3   6        3.27        3.40      0.19 o
   1  -3   6       21.41       26.37      0.60 o
   2  -3   6       35.43       31.33      0.65 o
   3  -3   6       66.54       51.52      0.93 o
   4  -3   6        1.42        1.02      0.20 o
   5  -3   6        0.83        1.45      0.28 o
  -4  -2   6       15.79       17.69      0.40 o
  -3  -2   6        0.15        0.37      0.12 o
  -2  -2   6        8.77       10.64      0.28 o
  -1  -2   6       61.31       53.12      0.70 o
   0  -2   6       94.28       91.77      1.24 o
   1  -2   6       38.41       38.34      0.67 o
   2  -2   6        0.11        0.18      0.09 o
   3  -2   6       12.65       13.23      0.38 o
   4  -2   6        0.81        0.92      0.25 o
   5  -2   6        2.38        2.57      0.31 o
  -4  -1   6      114.91      118.59      1.45 o
  -3  -1   6       37.25       39.22      0.61 o
  -2  -1   6        0.33        0.48      0.09 o
  -1  -1   6      153.57      143.80      1.83 o
   0  -1   6      188.52      197.49      2.42 o
   1  -1   6       27.61       37.61      0.85 o
   2  -1   6       68.52       67.26      1.05 o
   3  -1   6       16.22       18.41      0.45 o
   4  -1   6       25.49       22.32      0.45 o
   5  -1   6        4.27        4.15      0.22 o
  -4   0   6        3.22        3.42      0.37 o
  -3   0   6       94.14       95.87      1.19 o
  -2   0   6        0.70        0.79      0.09 o
  -1   0   6       88.43       91.80      1.23 o
   0   0   6      145.07      163.08      2.03 o
   1   0   6       10.89        7.46      0.17 o
   2   0   6      186.62      192.44      2.66 o
   3   0   6        4.13        3.97      0.15 o
   4   0   6        0.67        0.64      0.11 o
   5   0   6        7.00        7.72      0.37 o
  -4   1   6        0.01        0.00      0.16 o
  -3   1   6      445.65      430.29     11.40 o
  -2   1   6      244.79      244.36      2.62 o
  -1   1   6        6.36       21.35      1.17 o
   0   1   6      265.55      309.30      3.70 o
   1   1   6       52.07       51.95      0.72 o
   2   1   6        6.96        7.14      0.17 o
   3   1   6        0.30        0.07      0.08 o
   4   1   6        1.30        0.93      0.19 o
   5   1   6        2.63        2.49      0.22 o
   6   1   6        1.16        1.02      0.26 o
  -4   2   6       37.43       36.18      0.82 o
  -3   2   6       88.29       81.17      1.38 o
  -2   2   6        0.01        0.11      0.16 o
  -1   2   6      129.42      116.49      3.73 o
   0   2   6        0.05        2.36      0.13 o
   1   2   6      828.15      861.56     15.15 o
   2   2   6       11.57       16.48      0.31 o
   3   2   6       56.71       57.51      0.92 o
   4   2   6       65.18       63.22      1.57 o
   5   2   6        0.24        0.22      0.12 o
   6   2   6        0.96        0.92      0.22 o
  -4   3   6        0.03        0.00      0.15 o
  -3   3   6        0.05        0.04      0.15 o
  -2   3   6       17.81       17.37      0.46 o
  -1   3   6       37.42       27.68      0.53 o
   0   3   6       10.83       16.17      0.48 o
   1   3   6        0.09        0.46      0.09 o
   2   3   6        1.21        3.27      0.19 o
   3   3   6        8.93        5.72      0.23 o
   4   3   6        0.26        0.44      0.12 o
   5   3   6        5.80        5.10      0.31 o
   6   3   6        0.57        1.01      0.52 o
  -4   4   6        0.05        0.00      0.20 o
  -3   4   6       49.55       46.23      1.77 o
  -2   4   6       34.80       33.05      0.76 o
  -1   4   6       40.10       36.08      0.69 o
   0   4   6        2.95        3.17      0.17 o
   1   4   6      192.32      184.38      2.23 o
   2   4   6        0.82        0.42      0.09 o
   3   4   6        1.71        0.65      0.11 o
   4   4   6        1.67        2.01      0.22 o
   5   4   6        3.55        4.17      0.46 o
  -4   5   6        3.19        3.63      0.30 o
  -3   5   6        9.33        8.69      0.35 o
  -2   5   6       66.08       56.98      1.03 o
  -1   5   6        1.79        1.03      0.15 o
   0   5   6        7.81        8.58      0.22 o
   1   5   6       21.43       20.16      0.65 o
   2   5   6        0.58        1.66      0.15 o
   3   5   6        0.19        0.00      0.09 o
   4   5   6        1.39        1.08      0.21 o
   5   5   6        5.80        4.60      0.46 o
  -4   6   6        4.01        3.40      0.52 o
  -3   6   6       12.80       12.64      0.44 o
  -2   6   6       84.43       78.22      1.34 o
  -1   6   6        2.78        2.72      0.19 o
   0   6   6        0.95        0.65      0.26 o
   1   6   6       15.68       17.43      0.42 o
   2   6   6       43.55       39.68      0.77 o
   3   6   6        0.07        0.03      0.11 o
   4   6   6        0.24        0.00      0.12 o
   5   6   6        3.51        2.75      0.39 o
  -3   7   6       13.05       11.61      0.44 o
  -2   7   6       19.90       20.83      0.55 o
  -1   7   6        6.14        5.50      0.52 o
   0   7   6        4.41        4.32      0.52 o
   1   7   6        3.57        4.06      0.52 o
   2   7   6        4.19        4.51      0.27 o
   3   7   6        3.64        3.60      0.27 o
   4   7   6        0.78        0.67      0.19 o
  -2   8   6       17.09       15.84      1.05 o
  -1   8   6        7.29        6.54      0.65 o
   0   8   6        0.58        0.79      0.39 o
   1   8   6        5.77        5.24      0.52 o
   2   8   6        0.43        0.39      0.26 o
   3   8   6        3.06        3.20      0.27 o
  -1   9   6       24.38       25.78      1.31 o
   0   9   6        5.77        6.28      0.65 o
   1   9   6        7.03        6.15      0.65 o
   2   9   6        1.33        1.44      0.39 o
   0  -7   7        0.20        0.00      0.14 o
   1  -7   7        2.62        3.23      0.25 o
   2  -7   7        5.66        6.21      0.92 o
  -1  -6   7       45.64       48.79      0.83 o
   0  -6   7       11.28       11.49      0.36 o
   1  -6   7        0.05        1.26      0.19 o
   2  -6   7       11.99       11.71      0.56 o
   3  -6   7        6.70        5.92      0.46 o
  -2  -5   7        0.04        0.00      0.12 o
  -1  -5   7        0.00        0.13      0.13 o
   0  -5   7       27.50       28.89      0.57 o
   1  -5   7        1.82        2.61      0.25 o
   2  -5   7        1.85        1.97      0.23 o
   3  -5   7       10.67        9.88      0.79 o
   4  -5   7        0.00        0.00      0.19 o
  -3  -4   7        2.27        2.12      0.25 o
  -2  -4   7        0.28        0.23      0.12 o
  -1  -4   7        7.82        9.34      0.27 o
   0  -4   7      302.04      304.38      3.54 o
   1  -4   7      185.06      171.29      2.51 o
   2  -4   7        2.18        1.32      0.17 o
   3  -4   7       14.39       11.15      0.40 o
   4  -4   7        2.76        2.33      0.31 o
   5  -4   7        0.78        1.00      0.33 o
  -3  -3   7        1.13        1.11      0.14 o
  -2  -3   7        0.11        0.21      0.12 o
  -1  -3   7       34.30       35.50      0.55 o
   0  -3   7       68.97       75.03      1.22 o
   1  -3   7        9.26       11.92      0.35 o
   2  -3   7       57.03       56.03      1.00 o
   3  -3   7        0.04        0.00      0.11 o
   4  -3   7       98.19       88.88      1.84 o
   5  -3   7        0.22        0.00      0.19 o
  -4  -2   7        0.14        0.33      0.14 o
  -3  -2   7        9.32        9.46      0.29 o
  -2  -2   7       16.74       18.76      0.38 o
   0  -2   7        0.03        0.00      0.08 o
   1  -2   7        0.01        1.43      0.39 o
   2  -2   7        0.00        0.23      0.11 o
   3  -2   7        1.21        1.01      0.15 o
   4  -2   7        0.02        0.09      0.15 o
   5  -2   7        2.35        2.45      0.52 o
  -4  -1   7        0.44        1.01      0.20 o
  -3  -1   7       93.14       93.24      1.19 o
  -2  -1   7       22.41       19.52      0.38 o
  -1  -1   7       14.49       18.83      0.74 o
   0  -1   7      143.25      153.02      1.95 o
   1  -1   7        1.40        1.18      0.26 o
   2  -1   7       58.05       59.32      0.98 o
   3  -1   7       11.36        9.92      0.32 o
   4  -1   7       47.54       42.14      0.85 o
   5  -1   7        1.08        1.08      0.14 o
  -4   0   7       40.46       43.01      0.93 o
  -3   0   7       68.22       75.60      1.00 o
  -2   0   7        0.01        0.92      0.26 o
  -1   0   7       17.26       16.14      0.37 o
   0   0   7       77.33       76.08      1.04 o
   1   0   7      173.05      148.78      1.87 o
   2   0   7        2.60        1.83      0.26 o
   3   0   7        0.41        0.35      0.24 o
   4   0   7       11.05       10.18      0.29 o
   5   0   7        0.86        1.43      0.52 o
   6   0   7        0.23        0.13      0.26 o
  -4   1   7        9.81       10.83      0.44 o
  -3   1   7      173.84      180.02      3.54 o
  -2   1   7      171.16      176.41      1.98 o
  -1   1   7       29.18       30.62      0.96 o
   0   1   7      160.43      205.34      2.55 o
   1   1   7      200.24      180.18      2.23 o
   2   1   7        8.47        8.07      0.25 o
   4   1   7        4.95        5.89      0.31 o
   5   1   7       15.54       16.67      0.53 o
   6   1   7        0.11        0.13      0.19 o
  -4   2   7        2.25        2.56      0.27 o
  -3   2   7        5.79        6.14      0.32 o
  -2   2   7      117.95      108.58      1.28 o
  -1   2   7        8.19        4.96      0.20 o
   0   2   7       58.92       72.30      0.99 o
   1   2   7       35.91       39.35      0.58 o
   2   2   7       30.44       29.70      0.39 o
   3   2   7       49.82       43.97      0.75 o
   4   2   7        2.18        1.44      0.26 o
   5   2   7        0.73        0.79      0.26 o
   6   2   7        0.98        1.16      0.26 o
  -4   3   7        0.02        0.28      0.19 o
  -3   3   7        0.79        0.69      0.25 o
  -2   3   7      731.75      700.78     15.76 o
  -1   3   7      173.57      174.53      2.20 o
   0   3   7        1.13        4.12      0.17 o
   1   3   7      121.18      120.89      1.52 o
   2   3   7       36.65       38.97      0.60 o
   3   3   7        4.21        3.53      0.26 o
   4   3   7        0.20        0.22      0.12 o
   5   3   7        0.43        0.13      0.19 o
  -4   4   7        0.59        1.44      0.31 o
  -3   4   7       45.43       42.84      0.92 o
  -2   4   7      101.39       90.95      1.54 o
  -1   4   7       15.45       11.07      0.35 o
   0   4   7       64.79       69.60      1.18 o
   1   4   7        6.17        6.28      0.17 o
   2   4   7      204.85      199.48      2.96 o
   3   4   7        6.95       10.34      0.32 o
   4   4   7       21.05       19.95      0.60 o
   5   4   7        4.45        4.14      0.31 o
  -4   5   7        3.62        3.27      0.52 o
  -3   5   7        0.07        0.31      0.29 o
  -2   5   7        0.48        0.35      0.15 o
  -1   5   7       49.59       50.73      0.94 o
   0   5   7        9.77        8.19      0.37 o
   1   5   7        1.29        0.94      0.11 o
   2   5   7        4.70        7.15      0.33 o
   3   5   7        0.98        0.61      0.15 o
   4   5   7        0.04        0.00      0.20 o
   5   5   7        0.92        1.23      0.22 o
  -3   6   7        0.58        0.68      0.22 o
  -2   6   7       49.45       45.95      0.94 o
  -1   6   7       36.70       37.42      0.81 o
   0   6   7       12.48       11.78      0.79 o
   1   6   7        0.15        0.58      0.20 o
   2   6   7       29.09       27.20      0.58 o
   3   6   7        0.99        1.18      0.19 o
   4   6   7        0.07        0.20      0.19 o
   5   6   7        0.27        0.39      0.26 o
  -3   7   7        5.51        6.50      0.41 o
  -2   7   7        4.03        4.29      0.31 o
  -1   7   7       28.35       26.57      1.18 o
   0   7   7        4.96        4.45      0.52 o
   1   7   7        1.71        1.18      0.39 o
   2   7   7        1.87        1.84      0.19 o
   3   7   7        0.02        0.16      0.19 o
   4   7   7        0.23        0.17      0.15 o
  -2   8   7        4.82        5.24      0.65 o
  -1   8   7       47.47       50.65      1.96 o
   0   8   7        4.23        4.84      0.52 o
   1   8   7        0.08        0.00      0.26 o
   2   8   7        3.35        3.01      0.52 o
   3   8   7        6.25        6.96      0.35 o
   0   9   7        1.83        1.57      0.39 o
   1   9   7        0.00        0.39      0.39 o
   2   9   7        1.84        2.36      0.52 o
   0  -6   8       25.20       26.53      0.57 o
   1  -6   8        1.08        2.35      0.21 o
   2  -6   8        1.64        1.64      0.28 o
   3  -6   8       13.30       12.04      0.79 o
  -2  -5   8        2.67        2.10      0.28 o
  -1  -5   8       23.16       23.14      0.50 o
   0  -5   8       37.59       39.73      0.70 o
   1  -5   8        0.67        1.02      0.25 o
   2  -5   8        1.80        1.72      0.25 o
   3  -5   8        7.19        7.08      0.46 o
   4  -5   8        1.50        2.88      0.52 o
  -2  -4   8        0.03        0.00      0.12 o
  -1  -4   8        5.72        7.35      0.34 o
   0  -4   8       95.32       99.30      1.33 o
   1  -4   8       77.34       71.65      1.25 o
   2  -4   8        4.90        5.08      0.28 o
   3  -4   8       17.80       16.85      0.55 o
   4  -4   8        9.65        7.53      0.46 o
  -3  -3   8        0.71        0.76      0.17 o
  -2  -3   8       20.09       19.79      0.41 o
  -1  -3   8        0.15        1.57      0.19 o
   0  -3   8        0.16        0.23      0.17 o
   1  -3   8       21.58       22.88      0.55 o
   2  -3   8        7.01        6.78      0.32 o
   3  -3   8        2.54        3.67      0.25 o
   4  -3   8        4.21        3.13      0.25 o
   5  -3   8        0.60        0.94      0.39 o
  -3  -2   8       13.35       15.11      0.38 o
  -2  -2   8        1.39        1.61      0.27 o
  -1  -2   8        1.88        4.15      0.32 o
   0  -2   8       10.50        9.10      0.32 o
   1  -2   8      755.63      686.51      9.10 o
   2  -2   8      144.47      135.74      2.03 o
   3  -2   8        2.42        1.36      0.15 o
   4  -2   8        8.31        7.58      0.32 o
   5  -2   8        3.83        3.21      0.37 o
  -3  -1   8       30.02       30.36      0.55 o
  -2  -1   8        0.16        0.66      0.16 o
  -1  -1   8        0.34        0.13      0.13 o
   0  -1   8       56.46       50.93      0.90 o
   1  -1   8      126.14      116.78      3.18 o
   2  -1   8       31.28       28.13      0.58 o
   3  -1   8       53.94       51.23      0.96 o
   4  -1   8        2.01        2.65      0.27 o
   5  -1   8       49.23       44.66      0.93 o
  -4   0   8        0.37        0.18      0.39 o
  -3   0   8        1.49        1.72      0.16 o
  -2   0   8       14.57       16.17      0.35 o
  -1   0   8       24.25       26.72      0.50 o
   0   0   8       16.24       22.12      0.44 o
   1   0   8        0.69        2.34      0.17 o
   2   0   8       37.13       33.91      0.65 o
   3   0   8        2.51        2.50      0.19 o
   4   0   8        0.55        0.82      0.18 o
   5   0   8        1.06        1.01      0.26 o
  -4   1   8        0.66        0.60      0.20 o
  -3   1   8        1.87        2.37      0.34 o
  -2   1   8      108.48      111.57      1.35 o
  -1   1   8       15.16       16.69      0.39 o
   0   1   8       44.88       44.71      0.70 o
   1   1   8      207.91      198.35      2.76 o
   2   1   8       11.62       12.04      0.65 o
   3   1   8       35.80       34.01      0.65 o
   4   1   8        0.75        1.44      0.22 o
   5   1   8       14.20       14.64      0.53 o
  -4   2   8        0.00        0.00      0.26 o
  -3   2   8       72.84       74.94      2.75 o
  -2   2   8      147.57      157.16      2.42 o
  -1   2   8        0.46        1.57      0.14 o
   0   2   8       20.38       14.67      0.33 o
   1   2   8       32.31       23.74      0.59 o
   2   2   8       88.80       78.14      2.23 o
   3   2   8        1.44        1.66      0.20 o
   4   2   8        0.49        0.31      0.12 o
   5   2   8        2.69        2.30      0.39 o
  -4   3   8        0.05        0.52      0.39 o
  -3   3   8       18.86       21.07      0.60 o
  -2   3   8       92.90      100.99      1.67 o
  -1   3   8      239.04      247.83      3.10 o
   0   3   8       41.58       39.31      0.65 o
   2   3   8      117.66      118.08      2.28 o
   3   3   8        2.48        3.74      0.28 o
   4   3   8        0.19        0.04      0.12 o
   5   3   8        1.11        1.44      0.26 o
  -3   4   8        8.77        9.64      0.51 o
  -2   4   8        1.91        2.11      0.23 o
  -1   4   8       50.22       48.64      1.37 o
   0   4   8       16.66       13.52      0.35 o
   1   4   8       10.64       11.58      0.32 o
   2   4   8        3.13        5.32      0.23 o
   3   4   8       15.02       14.45      0.50 o
   4   4   8        4.13        3.89      0.31 o
   5   4   8        2.45        2.66      0.31 o
  -3   5   8        0.28        0.90      0.19 o
  -2   5   8        3.16        3.09      0.25 o
  -1   5   8      519.58      513.39      7.07 o
   0   5   8       45.45       47.51      1.70 o
   1   5   8        0.00        0.79      0.26 o
   2   5   8       38.10       40.65      0.77 o
   3   5   8       16.59       20.68      0.79 o
   4   5   8        1.39        0.99      0.19 o
   5   5   8        0.35        0.33      0.20 o
  -3   6   8        0.12        0.62      0.24 o
  -2   6   8       18.20       17.80      0.54 o
  -1   6   8       42.32       40.50      0.82 o
   0   6   8       27.06       27.35      1.18 o
   1   6   8       11.23       13.08      0.46 o
   2   6   8        3.93        3.95      0.25 o
   3   6   8       31.01       31.84      0.69 o
   4   6   8        3.13        3.89      0.31 o
  -2   7   8        0.36        0.31      0.16 o
  -1   7   8        0.58        0.65      0.39 o
   0   7   8       37.35       38.74      1.57 o
   1   7   8        1.29        1.57      0.39 o
   2   7   8        0.00        0.17      0.13 o
   3   7   8        5.30        5.95      0.30 o
   4   7   8        0.01        0.07      0.19 o
  -1   8   8       21.59       23.04      1.18 o
   0   8   8       21.07       22.12      1.18 o
   1   8   8        0.85        1.96      0.52 o
   2   8   8        0.07        0.00      0.26 o
   3   8   8        3.59        3.29      0.27 o
   1   9   8        2.21        2.62      0.52 o
  -1  -5   9        0.93        1.31      0.19 o
   0  -5   9        0.33        0.38      0.14 o
   1  -5   9        5.47        7.76      0.36 o
   2  -5   9        3.24        3.12      0.28 o
   3  -5   9        3.13        3.14      0.52 o
  -1  -4   9        0.64        1.42      0.17 o
   0  -4   9        4.44        5.55      0.27 o
   1  -4   9       46.83       45.85      0.90 o
   2  -4   9        0.93        1.12      0.20 o
   3  -4   9        6.73        7.13      0.35 o
   4  -4   9       23.11       23.15      0.88 o
  -2  -3   9        9.79        9.57      0.34 o
  -1  -3   9        4.84        5.35      0.28 o
   0  -3   9       73.25       69.26      1.20 o
   1  -3   9       73.60       74.04      1.25 o
   2  -3   9        2.92        2.47      0.25 o
   3  -3   9        0.81        1.15      0.25 o
   4  -3   9        2.94        2.90      0.41 o
  -3  -2   9        8.57        9.79      0.33 o
  -2  -2   9       13.17       12.61      0.32 o
  -1  -2   9        0.64        0.78      0.15 o
   0  -2   9       23.85       22.06      0.55 o
   1  -2   9       73.22       68.77      1.17 o
   2  -2   9      156.75      150.38      2.26 o
   3  -2   9       13.76       14.07      0.45 o
   4  -2   9        6.11        5.02      0.44 o
   5  -2   9       11.88       11.67      0.60 o
  -3  -1   9       10.88       11.90      0.35 o
  -2  -1   9       10.02        9.28      0.34 o
  -1  -1   9       29.31       30.06      0.57 o
   0  -1   9        0.51        0.04      0.15 o
   1  -1   9        1.82        2.39      0.19 o
   2  -1   9        4.17        5.37      0.27 o
   3  -1   9       10.96       11.48      0.38 o
   4  -1   9        0.38        0.31      0.15 o
   5  -1   9        0.39        0.13      0.19 o
  -3   0   9        0.27        0.37      0.14 o
  -2   0   9       33.86       33.02      0.55 o
  -1   0   9        0.46        0.62      0.16 o
   0   0   9       10.25        8.15      0.38 o
   1   0   9        0.68        1.37      0.20 o
   2   0   9      733.14      676.51      9.00 o
   3   0   9       36.58       36.87      0.73 o
   4   0   9        0.34        0.09      0.15 o
   5   0   9        4.83        5.89      0.52 o
  -3   1   9        0.24        0.36      0.17 o
  -2   1   9       32.17       33.04      0.55 o
  -1   1   9        8.24        6.62      0.27 o
   0   1   9        0.00        0.03      0.10 o
   1   1   9       29.90       29.52      0.60 o
   2   1   9       79.53       79.55      1.25 o
   3   1   9       37.69       40.75      0.81 o
   4   1   9       16.20       15.18      0.79 o
   5   1   9        1.94        2.49      0.28 o
  -3   2   9        2.20        3.18      0.30 o
  -2   2   9        0.96        1.98      0.23 o
  -1   2   9       20.26       18.07      0.44 o
   0   2   9       12.89       11.59      0.31 o
   1   2   9       10.18       11.52      0.35 o
   2   2   9        1.26        2.75      0.39 o
   3   2   9       67.84       63.74      1.96 o
   4   2   9        2.28        3.14      0.46 o
   5   2   9        0.30        0.39      0.19 o
  -3   3   9        0.13        0.33      0.28 o
  -2   3   9        8.82        9.81      0.47 o
  -1   3   9       62.83       64.47      1.15 o
   0   3   9        0.90        1.93      0.13 o
   1   3   9       25.43       33.93      0.88 o
   2   3   9      110.17      108.24      3.01 o
   3   3   9       18.38       19.80      0.60 o
   4   3   9        5.97        5.61      0.34 o
   5   3   9        0.00        0.00      0.26 o
  -3   4   9        0.23        0.00      0.29 o
  -2   4   9       59.30       53.01      1.38 o
  -1   4   9      157.25      157.17      2.42 o
   0   4   9        1.29        1.29      0.19 o
   1   4   9       11.06       13.75      0.38 o
   2   4   9        4.47        5.58      0.33 o
   3   4   9       24.41       22.99      0.63 o
   4   4   9        3.38        3.08      0.39 o
   5   4   9        0.08        0.00      0.19 o
  -3   5   9        2.76        4.21      0.35 o
  -2   5   9       10.16       11.07      0.42 o
  -1   5   9       10.29       12.09      0.47 o
   0   5   9      144.03      144.89      3.73 o
   1   5   9       16.50       29.09      1.31 o
   2   5   9        5.90        4.99      0.28 o
   3   5   9       48.87       50.63      1.13 o
   4   5   9        2.58        2.62      0.39 o
  -2   6   9       10.57       10.16      0.42 o
  -1   6   9        0.01        0.20      0.46 o
   0   6   9        4.27        5.89      0.65 o
   1   6   9        8.58        9.69      0.65 o
   2   6   9        0.02        0.26      0.11 o
   3   6   9        0.14        0.65      0.19 o
   4   6   9        3.28        3.93      0.39 o
  -2   7   9        0.14        0.39      0.26 o
  -1   7   9        3.16        3.93      0.52 o
   0   7   9      177.89      191.09      5.63 o
   1   7   9        3.75        4.84      0.52 o
   2   7   9        0.00        0.09      0.12 o
   3   7   9        9.52       11.13      0.65 o
  -1   8   9        1.52        2.23      0.52 o
   0   8   9        4.78        6.41      0.65 o
   1   8   9       14.31       14.79      0.92 o
   2   8   9        0.47        0.52      0.39 o
   0  -4  10        0.01        0.00      0.14 o
   1  -4  10       25.08       26.88      0.67 o
   2  -4  10        0.66        0.89      0.17 o
   3  -4  10        1.83        2.16      0.25 o
  -1  -3  10        1.76        1.61      0.21 o
   0  -3  10        0.00        0.23      0.25 o
   1  -3  10        0.92        1.29      0.17 o
   2  -3  10        6.44        7.05      0.35 o
   3  -3  10        1.58        1.53      0.23 o
   4  -3  10        2.11        2.61      0.31 o
  -2  -2  10        0.60        1.09      0.15 o
  -1  -2  10       13.16       11.13      0.36 o
   0  -2  10        0.87        1.23      0.20 o
   1  -2  10        0.92        0.97      0.17 o
   2  -2  10       42.16       40.24      0.82 o
   3  -2  10        0.03        0.09      0.16 o
   4  -2  10        7.15        8.04      0.38 o
  -2  -1  10        0.94        0.84      0.16 o
  -1  -1  10       39.54       34.49      0.75 o
   0  -1  10        1.59        1.78      0.36 o
   1  -1  10       91.09       81.81      1.76 o
   2  -1  10       76.91       73.63      1.25 o
   3  -1  10        2.31        2.14      0.23 o
   4  -1  10        0.70        1.26      0.23 o
   5  -1  10        0.29        0.26      0.17 o
  -2   0  10       24.14       23.68      0.48 o
  -1   0  10       15.60       11.66      0.44 o
   0   0  10        6.16        4.96      0.31 o
   1   0  10       27.94       24.97      0.58 o
   2   0  10       14.32       15.26      0.44 o
   3   0  10      121.12      115.06      1.80 o
   4   0  10        8.20        8.74      0.38 o
   5   0  10        0.27        0.79      0.26 o
  -3   1  10       15.00       16.64      0.69 o
  -2   1  10       11.24       11.49      0.32 o
  -1   1  10       25.37       24.66      0.54 o
   0   1  10       15.24       13.55      0.42 o
   1   1  10        1.48        0.48      0.15 o
   2   1  10        2.85        4.71      0.39 o
   3   1  10        0.49        0.65      0.19 o
   4   1  10        6.75        6.68      0.65 o
   5   1  10        0.09        0.26      0.26 o
  -3   2  10        6.16        5.85      0.44 o
  -2   2  10        3.10        4.39      0.32 o
  -1   2  10       57.63       52.47      0.86 o
   0   2  10        2.45        0.67      0.15 o
   1   2  10       11.55       11.63      0.50 o
   2   2  10        2.21        3.01      0.39 o
   3   2  10      304.88      302.08      7.72 o
   4   2  10        1.81        3.14      0.52 o
   5   2  10        0.00        0.20      0.20 o
  -3   3  10        4.43        5.34      0.41 o
  -2   3  10        0.10        0.17      0.15 o
  -1   3  10       18.45       17.32      0.50 o
   0   3  10       13.22       12.76      0.33 o
   1   3  10        0.07        1.09      0.15 o
   2   3  10        4.92        6.54      0.52 o
   3   3  10       18.70       17.01      0.92 o
   4   3  10       19.52       19.84      0.63 o
   5   3  10        1.46        0.92      0.26 o
  -2   4  10       11.66       11.65      0.42 o
  -1   4  10        0.00        0.00      0.15 o
   0   4  10       21.68       20.12      0.44 o
   2   4  10        0.89        0.92      0.26 o
   3   4  10        0.40        0.59      0.20 o
   4   4  10       36.09       37.69      0.94 o
  -2   5  10        3.44        3.64      0.32 o
  -1   5  10        7.16        8.45      0.60 o
   0   5  10       20.60       20.68      1.05 o
   1   5  10        0.53        0.99      0.19 o
   2   5  10        3.15        3.66      0.39 o
   3   5  10       26.81       26.76      0.72 o
   4   5  10        9.47       10.69      0.50 o
  -2   6  10        0.43        0.60      0.22 o
  -1   6  10       22.27       22.60      0.72 o
   0   6  10       86.78       95.02      3.01 o
   1   6  10        1.57        1.70      0.39 o
   2   6  10        2.95        3.41      0.28 o
   3   6  10        0.40        0.96      0.22 o
   4   6  10        4.04        4.08      0.31 o
  -1   7  10        0.66        0.79      0.39 o
   0   7  10        0.39        0.00      0.39 o
   1   7  10       46.15       51.44      1.96 o
   2   7  10        2.29        0.92      0.26 o
   3   7  10        0.99        1.32      0.22 o
   0   8  10        0.48        0.52      0.39 o
   1   8  10        0.66        1.18      0.52 o
   2   8  10        1.42        0.92      0.39 o
   0  -3  11        1.21        0.89      0.17 o
   1  -3  11        1.44        1.32      0.20 o
   2  -3  11       18.23       18.65      0.58 o
   3  -3  11        1.92        1.64      0.25 o
  -1  -2  11        0.59        0.99      0.21 o
   0  -2  11        1.07        0.99      0.20 o
   1  -2  11        1.22        1.92      0.25 o
   2  -2  11       17.37       18.17      0.56 o
   3  -2  11        4.40        5.83      0.35 o
   4  -2  11        1.36        1.85      0.25 o
  -1  -1  11       27.47       24.21      0.55 o
   0  -1  11        4.17        3.98      0.30 o
   1  -1  11        3.22        4.37      0.60 o
   2  -1  11        0.03        0.00      0.11 o
   3  -1  11        9.04        9.56      0.40 o
   4  -1  11        0.15        0.13      0.15 o
  -2   0  11        7.82        7.98      0.36 o
  -1   0  11        0.75        1.39      0.38 o
   0   0  11       18.21       15.97      0.47 o
   1   0  11        0.00        0.26      0.15 o
   2   0  11        0.07        0.44      0.15 o
   3   0  11       19.07       17.94      0.50 o
   4   0  11        1.15        1.49      0.23 o
  -2   1  11        3.48        4.64      0.29 o
  -1   1  11        0.00        0.00      0.15 o
   0   1  11       58.55       49.93      1.53 o
   1   1  11        0.08        1.06      0.15 o
   2   1  11       43.33       38.27      0.75 o
   3   1  11       49.06       49.09      0.96 o
   4   1  11        1.11        1.31      0.39 o
  -2   2  11        1.36        1.33      0.23 o
  -1   2  11       30.05       28.67      0.70 o
   0   2  11       10.47        7.91      0.32 o
   1   2  11       15.47       14.34      0.42 o
   2   2  11        9.69        9.27      0.32 o
   3   2  11        0.01        0.52      0.26 o
   4   2  11       45.13       48.43      1.83 o
  -2   3  11        9.36       10.85      0.44 o
  -1   3  11        7.27        7.92      0.35 o
   0   3  11       20.51       21.46      0.55 o
   1   3  11        1.67        2.15      0.23 o
   2   3  11        2.10        2.49      0.39 o
   3   3  11        0.97        0.92      0.39 o
   4   3  11        3.79        5.37      0.52 o
  -2   4  11        3.13        2.55      0.27 o
  -1   4  11        2.93        3.59      0.32 o
   0   4  11       46.76       45.17      1.06 o
   1   4  11        7.63        6.68      0.52 o
   2   4  11        3.23        4.84      0.52 o
   3   4  11        3.45        3.53      0.52 o
   4   4  11       63.81       70.25      1.51 o
  -1   5  11        0.14        0.51      0.17 o
   0   5  11        4.43        5.63      0.65 o
   1   5  11        6.30        7.20      0.52 o
   2   5  11        0.03        0.13      0.26 o
   3   5  11        0.00        0.00      0.33 o
   4   5  11        0.98        0.65      0.26 o
  -1   6  11       11.26       11.39      0.92 o
   0   6  11        0.25        0.52      0.39 o
   2   6  11        2.44        2.36      0.39 o
   3   6  11        0.00        0.07      0.20 o
   0   7  11        2.05        2.49      0.52 o
   1  -2  12        9.49        9.83      0.46 o
   2  -2  12        4.56        5.23      0.46 o
   0  -1  12        3.34        2.80      0.25 o
   1  -1  12        2.13        2.63      0.25 o
   2  -1  12        2.45        2.97      0.25 o
   3  -1  12       20.27       21.22      0.68 o
  -1   0  12        1.93        1.48      0.31 o
   0   0  12        2.44        2.22      0.25 o
   1   0  12        8.29        9.50      0.54 o
   2   0  12        1.59        2.16      0.23 o
   3   0  12        5.27        5.82      0.39 o
  -1   1  12        1.47        0.65      0.23 o
   0   1  12       16.01       14.93      0.50 o
   1   1  12        2.57        2.45      0.39 o
   2   1  12        6.59        5.72      0.30 o
   3   1  12        0.45        0.64      0.21 o
  -1   2  12        3.16        3.54      0.37 o
   0   2  12        0.21        0.36      0.19 o
   1   2  12       12.86       13.40      0.54 o
   2   2  12        1.27        1.37      0.17 o
   3   2  12        0.46        0.65      0.26 o
  -1   3  12        5.13        7.26      0.65 o
   0   3  12        2.35        2.58      0.25 o
   1   3  12       35.36       29.63      0.65 o
   2   3  12        0.87        0.92      0.26 o
   3   3  12        7.88        8.25      0.65 o
  -1   4  12        0.03        0.00      0.26 o
   0   4  12       14.14       14.00      0.56 o
   1   4  12        2.73        2.75      0.39 o
   2   4  12       14.75       14.79      0.79 o
   3   4  12        0.45        1.05      0.39 o
   2   5  12        0.04        0.26      0.26 o
   3   5  12        1.11        1.70      0.39 o
   1   0  13        5.40        6.97      0.72 o
   2   0  13        2.73        3.14      0.31 o
   0   1  13        1.75        1.26      0.28 o
   1   1  13        0.11        0.00      0.17 o
   2   1  13        0.74        0.81      0.19 o
   0   2  13        0.11        0.00      0.17 o
   1   2  13        4.78        3.87      0.30 o
   2   2  13       11.38       13.52      0.42 o
   0   3  13        1.56        0.83      0.23 o
   1   3  13        2.26        2.09      0.23 o
   2   3  13        0.26        0.26      0.26 o
   1   4  13        0.12        0.26      0.26 o
   2   4  13        4.02        4.84      0.52 o
 
